# Supplementary material for: De Novo Genome Assembly of the Whitespot Parrotfish (Scarus forsteni): A Valuable Scaridae Genomic Resource
Source: Genes (Basel). 2024 Feb 17;15(2):249. doi: 10.3390/genes15020249 (PMC10888354; doi:10.3390/genes15020249)
Supplement: Supplementary file 1 [file genes-15-00249-s001.zip]

Archive with 1 entries (1 files):
- genes-2819233-supplementary.xlsx
