# Supplementary material for: De Novo Genome Assembly of the Whitespot Parrotfish (Scarus forsteni): A Valuable Scaridae Genomic Resource
Source: Genes (Basel). 2024 Feb 17;15(2):249. doi: 10.3390/genes15020249 (PMC10888354; doi:10.3390/genes15020249)
Supplement: Supplementary file 1 [file genes-15-00249-s001.zip › genes-2819233-supplementary.xlsx]

## Sheet: Table S1
Table S1 Statistics of the functional annotation of genes
Database	Number	Percent (%)
COG	8916	19.54
KEGG	27971	61.29
NR	33670	73.78
SwissProt	24923	54.61
TrEMBL	33649	73.73
Overall	34140	74.81
Total genes	45638	100

## Sheet: Table S2
Table S2 Genome size and proportion of DNA transposons, LTRs, LINEs, and SINEs in eight teleosts
	DNA(%)	LTR(%)	LINE(%)	SINE(%)	all_TE(%)	Genome size (bp)
S.forsteni	23.04	2.18	6.88	0.68	32.78	1713752192
O.latipes	12.25	9.3	4.66	0.97	27.18	868983502
O.niloticus	8.93	10.18	2.37	0.51	21.99	927383394
L.crocea	4.5	7.43	1.56	0.54	14.03	678921668
D.rerio	46.27	6.01	3.29	0.5	56.07	1371702787
C.rostratus	9.2	3.99	5.21	0.17	18.57	638700992
C.undulatus	31.24	0.89	3.53	0.31	35.97	1172158010
A.ocellaris	24.11	3.77	7.67	0.44	35.99	856612077

## Sheet: Table S3
Table S3 The KEGG enrichment of expansion gene families in Scarus forsteni
Ko	Description	Count	p_adjust
ko05225	Hepatocellular carcinoma	8	0.780665
ko05205	Proteoglycans in cancer	10	0.780665
ko03021	Transcription machinery [BR:ko03021]	9	0.780665
ko03012	Translation factors [BR:ko03012]	4	0.896008
ko04144	Endocytosis	9	0.896008
ko03041	Spliceosome [BR:ko03041]	9	0.896008
ko04530	Tight junction	8	0.896008
ko04140	Autophagy - animal	5	0.896008
ko03310	Nuclear receptors [BR:ko03310]	3	0.896008
ko04211	Longevity regulating pathway	4	0.896008
ko03040	Spliceosome	4	0.896008
ko04934	Cushing syndrome	6	0.896008
ko04550	Signaling pathways regulating pluripotency of stem cells	6	0.896008
ko04138	Autophagy - yeast	3	0.896008
ko05206	MicroRNAs in cancer	7	0.896008
ko04926	Relaxin signaling pathway	5	0.896008
ko04350	TGF-beta signaling pathway	4	0.896008
ko05217	Basal cell carcinoma	3	0.896008
ko04915	Estrogen signaling pathway	5	0.896008
ko05412	Arrhythmogenic right ventricular cardiomyopathy	4	0.957383
ko04916	Melanogenesis	4	0.957383
ko04512	ECM-receptor interaction	3	0.957383
ko05017	Spinocerebellar ataxia	5	0.957383
ko04120	Ubiquitin mediated proteolysis	4	0.957383
ko04925	Aldosterone synthesis and secretion	4	0.957383
ko04310	Wnt signaling pathway	5	0.957383
ko03050	Proteasome	2	0.957383
ko05030	Cocaine addiction	3	0.957383
ko05020	Prion disease	7	0.957383
ko04340	Hedgehog signaling pathway	2	0.957383
ko04390	Hippo signaling pathway	5	0.957383
ko00514	Other types of O-glycan biosynthesis	2	0.957383
ko05414	Dilated cardiomyopathy	4	0.957383
ko05031	Amphetamine addiction	3	0.957383
ko05202	Transcriptional misregulation in cancer	6	0.957383
ko04360	Axon guidance	6	0.957383
ko05216	Thyroid cancer	2	0.957383
ko05226	Gastric cancer	5	0.957383
ko05219	Bladder cancer	2	0.957383
ko04361	Axon regeneration	4	0.957383
ko00536	Glycosaminoglycan binding proteins [BR:ko00536]	5	0.957383
ko04150	mTOR signaling pathway	4	0.957383
ko04371	Apelin signaling pathway	4	0.957383
ko03266	Virion - Herpesvirus	1	0.957383
ko00535	Proteoglycans [BR:ko00535]	2	0.957383
ko03051	Proteasome [BR:ko03051]	2	0.957383
ko05224	Breast cancer	4	0.957383
ko04141	Protein processing in endoplasmic reticulum	4	0.957383
ko00240	Pyrimidine metabolism	2	0.957383
ko00310	Lysine degradation	2	0.957383
ko04714	Thermogenesis	5	0.957383
ko04728	Dopaminergic synapse	4	0.957383
ko04961	Endocrine and other factor-regulated calcium reabsorption	2	0.957383
ko04015	Rap1 signaling pathway	6	0.957383
ko00511	Other glycan degradation	1	0.957383
ko04666	Fc gamma R-mediated phagocytosis	3	0.957383
ko04919	Thyroid hormone signaling pathway	4	0.957383
ko05410	Hypertrophic cardiomyopathy	3	0.957383
ko04933	AGE-RAGE signaling pathway in diabetic complications	3	0.957383
ko04920	Adipocytokine signaling pathway	2	0.957383
ko04611	Platelet activation	4	0.957383
ko04918	Thyroid hormone synthesis	2	0.957383
ko00562	Inositol phosphate metabolism	2	0.957383
ko00515	Mannose type O-glycan biosynthesis	1	0.957383
ko05221	Acute myeloid leukemia	2	0.957383
ko01040	Biosynthesis of unsaturated fatty acids	1	0.957383
ko03022	Basal transcription factors	1	0.957383
ko04659	Th17 cell differentiation	3	0.957383
ko04130	SNARE interactions in vesicular transport	1	0.957383
ko04261	Adrenergic signaling in cardiomyocytes	4	0.957383
ko04750	Inflammatory mediator regulation of TRP channels	3	0.957383
ko00062	Fatty acid elongation	1	0.957383
ko00533	Glycosaminoglycan biosynthesis - keratan sulfate	1	0.957383
ko04720	Long-term potentiation	2	0.957383
ko04921	Oxytocin signaling pathway	4	0.957383
ko04927	Cortisol synthesis and secretion	2	0.957383
ko05223	Non-small cell lung cancer	2	0.957383
ko04010	MAPK signaling pathway	6	0.957383
ko05220	Chronic myeloid leukemia	2	0.957383
ko04341	Hedgehog signaling pathway - fly	1	0.957383
ko04658	Th1 and Th2 cell differentiation	2	0.957383
ko04070	Phosphatidylinositol signaling system	2	0.957383
ko00604	Glycosphingolipid biosynthesis - ganglio series	1	0.957383
ko04270	Vascular smooth muscle contraction	3	0.957383
ko00512	Mucin type O-glycan biosynthesis	1	0.957383
ko04624	Toll and Imd signaling pathway	1	0.957383
ko05034	Alcoholism	3	0.957383
ko04510	Focal adhesion	4	0.957383
ko04110	Cell cycle	2	0.957383
ko04260	Cardiac muscle contraction	2	0.957383
ko04928	Parathyroid hormone synthesis, secretion and action	3	0.957383
ko04740	Olfactory transduction	2	0.957383
ko05222	Small cell lung cancer	2	0.957383
ko05203	Viral carcinogenesis	4	0.957383
ko04990	Domain-containing proteins not elsewhere classified [BR:ko04990]	3	0.957383
ko04320	Dorso-ventral axis formation	1	0.957383
ko05100	Bacterial invasion of epithelial cells	2	0.957383
ko03400	DNA repair and recombination proteins [BR:ko03400]	4	0.957383
ko05210	Colorectal cancer	2	0.957383
ko01003	Glycosyltransferases [BR:ko01003]	4	0.957383
ko01522	Endocrine resistance	2	0.957383
ko03250	Viral life cycle - HIV-1	1	0.957383
ko05166	Human T-cell leukemia virus 1 infection	4	0.957383
ko04922	Glucagon signaling pathway	2	0.957383
ko03009	Ribosome biogenesis [BR:ko03009]	3	0.957383
ko05146	Amoebiasis	2	0.957383
ko00601	Glycosphingolipid biosynthesis - lacto and neolacto series	1	0.957383
ko04971	Gastric acid secretion	2	0.957383
ko05207	Chemical carcinogenesis - receptor activation	4	0.957383
ko04912	GnRH signaling pathway	2	0.957383
ko04911	Insulin secretion	2	0.957383
ko05135	Yersinia infection	3	0.957383
ko00199	Cytochrome P450 [BR:ko00199]	1	0.957383
ko00513	Various types of N-glycan biosynthesis	1	0.957383
ko03020	RNA polymerase	1	0.957383
ko04062	Chemokine signaling pathway	3	0.957383
ko04962	Vasopressin-regulated water reabsorption	1	0.957383
ko00270	Cysteine and methionine metabolism	1	0.957383
ko04113	Meiosis - yeast	1	0.957383
ko05144	Malaria	1	0.957383
ko03110	Chaperones and folding catalysts [BR:ko03110]	3	0.957383
ko04013	MAPK signaling pathway - fly	2	0.957383
ko04713	Circadian entrainment	2	0.957383
ko04810	Regulation of actin cytoskeleton	4	0.957383
ko05033	Nicotine addiction	1	0.957383
ko05012	Parkinson disease	4	0.957383
ko04722	Neurotrophin signaling pathway	2	0.957383
ko03008	Ribosome biogenesis in eukaryotes	1	0.957383
ko05110	Vibrio cholerae infection	1	0.957383
ko04935	Growth hormone synthesis, secretion and action	2	0.957383
ko04142	Lysosome	2	0.957383
ko04520	Adherens junction	2	0.957383
ko05415	Diabetic cardiomyopathy	3	0.957383
ko04330	Notch signaling pathway	1	0.957383
ko05321	Inflammatory bowel disease	1	0.957383
ko04115	p53 signaling pathway	1	0.957383
ko00830	Retinol metabolism	1	0.957383
ko05032	Morphine addiction	2	0.957383
ko05213	Endometrial cancer	1	0.957383
ko04217	Necroptosis	2	0.957383
ko04930	Type II diabetes mellitus	1	0.957383
ko05131	Shigellosis	4	0.957383
ko04724	Glutamatergic synapse	2	0.957383
ko03015	mRNA surveillance pathway	1	0.957383
ko04213	Longevity regulating pathway - multiple species	1	0.957383
ko04612	Antigen processing and presentation	1	0.957383
ko04068	FoxO signaling pathway	2	0.957383
ko04929	GnRH secretion	1	0.957383
ko05150	Staphylococcus aureus infection	1	0.957383
ko03013	Nucleocytoplasmic transport	1	0.957383
ko04913	Ovarian steroidogenesis	1	0.957383
ko04515	Cell adhesion molecules [BR:ko04515]	2	0.957383
ko00600	Sphingolipid metabolism	1	0.957383
ko05208	Chemical carcinogenesis - reactive oxygen species	3	0.957383
ko05140	Leishmaniasis	1	0.957383
ko05133	Pertussis	1	0.957383
ko04214	Apoptosis - fly	1	0.957383
ko04670	Leukocyte transendothelial migration	2	0.957383
ko01004	Lipid biosynthesis proteins [BR:ko01004]	1	0.957383
ko04014	Ras signaling pathway	3	0.957383
ko04914	Progesterone-mediated oocyte maturation	1	0.957383
ko05132	Salmonella infection	3	0.957383
ko04923	Regulation of lipolysis in adipocytes	1	0.957383
ko05163	Human cytomegalovirus infection	3	0.957383
ko03032	DNA replication proteins [BR:ko03032]	1	0.957383
ko05212	Pancreatic cancer	1	0.957383
ko04212	Longevity regulating pathway - worm	1	0.957383
ko05230	Central carbon metabolism in cancer	1	0.957383
ko04721	Synaptic vesicle cycle	1	0.957383
ko04145	Phagosome	2	0.957383
ko04012	ErbB signaling pathway	1	0.957383
ko04064	NF-kappa B signaling pathway	1	0.957383
ko05235	PD-L1 expression and PD-1 checkpoint pathway in cancer	1	0.957383
ko05416	Viral myocarditis	1	0.957383
ko05170	Human immunodeficiency virus 1 infection	2	0.957383
ko05130	Pathogenic Escherichia coli infection	3	0.957383
ko04391	Hippo signaling pathway - fly	1	0.957383
ko00537	Glycosylphosphatidylinositol (GPI)-anchored proteins [BR:ko00537]	1	0.957383
ko00564	Glycerophospholipid metabolism	1	0.957383
ko04114	Oocyte meiosis	1	0.957383
ko04970	Salivary secretion	1	0.957383
ko04727	GABAergic synapse	1	0.957383
ko04640	Hematopoietic cell lineage	1	0.957383
ko05142	Chagas disease	1	0.957383
ko04660	T cell receptor signaling pathway	1	0.957383
ko05169	Epstein-Barr virus infection	2	0.957383
ko04742	Taste transduction	1	0.957383
ko05215	Prostate cancer	1	0.957383
ko05145	Toxoplasmosis	1	0.957383
ko04540	Gap junction	1	0.957383
ko04924	Renin secretion	1	0.957383
ko04022	cGMP-PKG signaling pathway	2	0.957383
ko04936	Alcoholic liver disease	1	0.957383
ko04152	AMPK signaling pathway	1	0.957383
ko04625	C-type lectin receptor signaling pathway	1	0.957383
ko04974	Protein digestion and absorption	1	0.957383
ko03016	Transfer RNA biogenesis [BR:ko03016]	1	0.957383
ko05322	Systemic lupus erythematosus	1	0.957383
ko04668	TNF signaling pathway	1	0.957383
ko04976	Bile secretion	1	0.957383
ko05162	Measles	1	0.957383
ko04052	Cytokines and growth factors [BR:ko04052]	1	0.957383
ko04931	Insulin resistance	1	0.957383
ko04071	Sphingolipid signaling pathway	1	0.957383
ko04380	Osteoclast differentiation	1	0.957383
ko04621	NOD-like receptor signaling pathway	1	0.957383
ko04726	Serotonergic synapse	1	0.957383
ko00230	Purine metabolism	1	0.957383
ko04725	Cholinergic synapse	1	0.957383
ko05161	Hepatitis B	1	0.957383
ko04613	Neutrophil extracellular trap formation	1	0.957383
ko04910	Insulin signaling pathway	1	0.957383
ko05164	Influenza A	1	0.957383
ko05418	Fluid shear stress and atherosclerosis	1	0.957383
ko04723	Retrograde endocannabinoid signaling	1	0.959564
ko04024	cAMP signaling pathway	2	0.973084
ko04218	Cellular senescence	1	0.973084
ko05152	Tuberculosis	1	0.973084
ko05167	Kaposi sarcoma-associated herpesvirus infection	1	0.973084
ko05168	Herpes simplex virus 1 infection	1	0.973084
ko04514	Cell adhesion molecules	1	0.990237
ko03037	Cilium and associated proteins [BR:ko03037]	1	0.991696
ko03029	Mitochondrial biogenesis [BR:ko03029]	1	0.991696

## Sheet: Table S4
Table S4 The GO term of expansion gene families in Scarus forsteni
GO ID	Description	Count	p_adjust
GO:0097214	positive regulation of lysosomal membrane permeability	6	1.55491e-10
GO:1904592	positive regulation of protein refolding	6	1.55491e-10
GO:1904764	chaperone-mediated autophagy translocation complex disassembly	6	1.55491e-10
GO:1990832	slow axonal transport	6	1.55491e-10
GO:0061738	late endosomal microautophagy	6	7.20737e-10
GO:0097213	regulation of lysosomal membrane permeability	6	7.20737e-10
GO:0061740	protein targeting to lysosome involved in chaperone-mediated autophagy	6	2.45445e-09
GO:0071211	protein targeting to vacuole involved in autophagy	6	6.39952e-09
GO:0061083	regulation of protein refolding	6	1.27128e-08
GO:1903334	positive regulation of protein folding	6	1.27128e-08
GO:0097212	lysosomal membrane organization	6	2.52544e-08
GO:0010045	response to nickel cation	6	1.36112e-07
GO:0044829	positive regulation by host of viral genome replication	6	1.36112e-07
GO:1902904	negative regulation of supramolecular fiber organization	14	2.0395e-07
GO:0021549	cerebellum development	13	2.16764e-07
GO:0044849	estrous cycle	8	2.22475e-07
GO:0061635	regulation of protein complex stability	6	2.58622e-07
GO:1903332	regulation of protein folding	6	2.58622e-07
GO:0022037	metencephalon development	13	3.67725e-07
GO:1903902	positive regulation of viral life cycle	9	3.67725e-07
GO:0016191	synaptic vesicle uncoating	6	4.62904e-07
GO:0061684	chaperone-mediated autophagy	6	4.62904e-07
GO:0072318	clathrin coat disassembly	6	4.62904e-07
GO:0072319	vesicle uncoating	6	6.43998e-07
GO:0044827	modulation by host of viral genome replication	6	8.43512e-07
GO:0051085	chaperone cofactor-dependent protein refolding	6	8.43512e-07
GO:0010660	regulation of muscle cell apoptotic process	10	1.37055e-06
GO:0044794	positive regulation by host of viral process	6	1.48755e-06
GO:0006203	dGTP catabolic process	4	1.68282e-06
GO:1901031	regulation of response to reactive oxygen species	8	1.98282e-06
GO:0010657	muscle cell apoptotic process	10	2.21648e-06
GO:0042026	protein refolding	6	2.31651e-06
GO:0010665	regulation of cardiac muscle cell apoptotic process	8	2.61308e-06
GO:2001024	negative regulation of response to drug	8	2.61308e-06
GO:0001916	positive regulation of T cell mediated cytotoxicity	6	2.76803e-06
GO:0048026	positive regulation of mRNA splicing, via spliceosome	6	3.47494e-06
GO:0010662	regulation of striated muscle cell apoptotic process	8	3.5113e-06
GO:0046061	dATP catabolic process	4	3.82816e-06
GO:0051084	'de novo' post-translational protein folding	6	4.09637e-06
GO:0010656	negative regulation of muscle cell apoptotic process	8	4.54581e-06
GO:0010659	cardiac muscle cell apoptotic process	8	4.54581e-06
GO:1902882	regulation of response to oxidative stress	10	4.63865e-06
GO:0006622	protein targeting to lysosome	6	4.69677e-06
GO:0048524	positive regulation of viral process	9	5.62076e-06
GO:1990834	response to odorant	6	5.62076e-06
GO:0010658	striated muscle cell apoptotic process	8	5.7123e-06
GO:0001914	regulation of T cell mediated cytotoxicity	6	6.54253e-06
GO:0060307	regulation of ventricular cardiac muscle cell membrane repolarization	6	6.54253e-06
GO:0009217	purine deoxyribonucleoside triphosphate catabolic process	4	6.88289e-06
GO:0042698	ovulation cycle	10	8.02091e-06
GO:0099623	regulation of cardiac muscle cell membrane repolarization	6	1.12558e-05
GO:0009146	purine nucleoside triphosphate catabolic process	4	1.26456e-05
GO:0009155	purine deoxyribonucleotide catabolic process	4	1.26456e-05
GO:0002456	T cell mediated immunity	8	1.37326e-05
GO:0030902	hindbrain development	13	1.4428e-05
GO:0001913	T cell mediated cytotoxicity	6	1.45614e-05
GO:0006623	protein targeting to vacuole	6	1.45614e-05
GO:0099625	ventricular cardiac muscle cell membrane repolarization	6	1.7057e-05
GO:0010667	negative regulation of cardiac muscle cell apoptotic process	6	1.98788e-05
GO:0009204	deoxyribonucleoside triphosphate catabolic process	4	1.9978e-05
GO:0140115	export across plasma membrane	6	2.16156e-05
GO:1901032	negative regulation of response to reactive oxygen species	6	2.16156e-05
GO:1903206	negative regulation of hydrogen peroxide-induced cell death	6	2.16156e-05
GO:2001039	negative regulation of cellular response to drug	6	2.16156e-05
GO:0035725	sodium ion transmembrane transport	13	2.64122e-05
GO:0006458	'de novo' protein folding	6	2.83579e-05
GO:0019254	carnitine metabolic process, CoA-linked	4	2.83579e-05
GO:0046070	dGTP metabolic process	4	2.83579e-05
GO:0086046	membrane depolarization during SA node cell action potential	4	2.83579e-05
GO:0098989	NMDA selective glutamate receptor signaling pathway	4	2.83579e-05
GO:0044743	protein transmembrane import into intracellular organelle	6	3.06676e-05
GO:0050685	positive regulation of mRNA processing	6	3.06676e-05
GO:0010664	negative regulation of striated muscle cell apoptotic process	6	3.50517e-05
GO:0045070	positive regulation of viral genome replication	6	3.87621e-05
GO:0071276	cellular response to cadmium ion	6	3.87621e-05
GO:0072666	establishment of protein localization to vacuole	6	3.87621e-05
GO:1903201	regulation of oxidative stress-induced cell death	8	3.87621e-05
GO:1990034	calcium ion export across plasma membrane	4	3.97366e-05
GO:0060306	regulation of membrane repolarization	6	4.30019e-05
GO:0061462	protein localization to lysosome	6	4.86683e-05
GO:0002711	positive regulation of T cell mediated immunity	6	5.42368e-05
GO:1903205	regulation of hydrogen peroxide-induced cell death	6	5.42368e-05
GO:0046060	dATP metabolic process	4	5.56567e-05
GO:0086005	ventricular cardiac muscle cell action potential	6	5.82708e-05
GO:0099622	cardiac muscle cell membrane repolarization	6	5.82708e-05
GO:0001909	leukocyte mediated cytotoxicity	8	5.82708e-05
GO:0090559	regulation of membrane permeability	8	5.82708e-05
GO:2001038	regulation of cellular response to drug	6	6.53251e-05
GO:0032570	response to progesterone	8	6.57818e-05
GO:1902305	regulation of sodium ion transmembrane transport	7	6.77548e-05
GO:0042475	odontogenesis of dentin-containing tooth	8	6.90585e-05
GO:2001023	regulation of response to drug	10	7.02646e-05
GO:0009143	nucleoside triphosphate catabolic process	4	7.12909e-05
GO:0036474	cell death in response to hydrogen peroxide	6	7.81148e-05
GO:0007606	sensory perception of chemical stimulus	10	7.81148e-05
GO:0006814	sodium ion transport	13	7.81148e-05
GO:1900407	regulation of cellular response to oxidative stress	8	9.13173e-05
GO:0033120	positive regulation of RNA splicing	6	9.47295e-05
GO:1900034	regulation of cellular response to heat	6	0.000105034
GO:1901660	calcium ion export	4	0.000124964
GO:0032271	regulation of protein polymerization	12	0.000154484
GO:0086015	SA node cell action potential	4	0.000159488
GO:0086018	SA node cell to atrial cardiac muscle cell signaling	4	0.000159488
GO:0006942	regulation of striated muscle contraction	8	0.000159488
GO:0036473	cell death in response to oxidative stress	8	0.000159488
GO:1905710	positive regulation of membrane permeability	6	0.000164709
GO:0007040	lysosome organization	8	0.000164709
GO:0080171	lytic vacuole organization	8	0.000164709
GO:1904589	regulation of protein import	8	0.000173258
GO:0072665	protein localization to vacuole	6	0.000178187
GO:0086004	regulation of cardiac muscle cell contraction	6	0.000193146
GO:0086009	membrane repolarization	6	0.000193146
GO:0001912	positive regulation of leukocyte mediated cytotoxicity	6	0.000210897
GO:0002449	lymphocyte mediated immunity	10	0.000225084
GO:0002709	regulation of T cell mediated immunity	6	0.000227895
GO:0033540	fatty acid beta-oxidation using acyl-CoA oxidase	4	0.000232895
GO:0046386	deoxyribose phosphate catabolic process	4	0.000232895
GO:0086070	SA node cell to atrial cardiac muscle cell communication	4	0.000232895
GO:0071806	protein transmembrane transport	6	0.00028351
GO:1903115	regulation of actin filament-based movement	6	0.00028351
GO:0009215	purine deoxyribonucleoside triphosphate metabolic process	4	0.00028351
GO:0009264	deoxyribonucleotide catabolic process	4	0.00028351
GO:0019079	viral genome replication	8	0.000302248
GO:0044788	modulation by host of viral process	6	0.000304087
GO:0097120	receptor localization to synapse	6	0.000329105
GO:0098912	membrane depolarization during atrial cardiac muscle cell action potential	3	0.000330725
GO:0007608	sensory perception of smell	7	0.000347418
GO:0031343	positive regulation of cell killing	6	0.000347418
GO:0086002	cardiac muscle cell action potential involved in contraction	6	0.000347418
GO:0044843	cell cycle G1/S phase transition	12	0.000350898
GO:1903900	regulation of viral life cycle	9	0.000350898
GO:0009151	purine deoxyribonucleotide metabolic process	4	0.000392371
GO:0086016	AV node cell action potential	4	0.000392371
GO:0086027	AV node cell to bundle of His cell signaling	4	0.000392371
GO:1903202	negative regulation of oxidative stress-induced cell death	6	0.000392371
GO:0008088	axo-dendritic transport	8	0.000393349
GO:1902074	response to salt	6	0.000419504
GO:0061337	cardiac conduction	8	0.000428497
GO:1900408	negative regulation of cellular response to oxidative stress	6	0.000448034
GO:0021537	telencephalon development	13	0.000450968
GO:0032366	intracellular sterol transport	4	0.000450968
GO:0032367	intracellular cholesterol transport	4	0.000450968
GO:0050908	detection of light stimulus involved in visual perception	5	0.000457049
GO:0086047	membrane depolarization during Purkinje myocyte cell action potential	3	0.000457049
GO:0086048	membrane depolarization during bundle of His cell action potential	3	0.000457049
GO:1903076	regulation of protein localization to plasma membrane	8	0.000516717
GO:0009437	carnitine metabolic process	4	0.000523984
GO:0007033	vacuole organization	10	0.000565538
GO:0061077	chaperone-mediated protein folding	6	0.000565538
GO:1902883	negative regulation of response to oxidative stress	6	0.000565538
GO:0001906	cell killing	8	0.000575619
GO:0051851	modulation by host of symbiont process	6	0.000592532
GO:0002028	regulation of sodium ion transport	7	0.000592532
GO:0086067	AV node cell to bundle of His cell communication	4	0.000592532
GO:1990504	dense core granule exocytosis	4	0.000592532
GO:0010378	temperature compensation of the circadian clock	3	0.000629356
GO:0060372	regulation of atrial cardiac muscle cell membrane repolarization	3	0.000629356
GO:0009200	deoxyribonucleoside triphosphate metabolic process	4	0.000683273
GO:0048570	notochord morphogenesis	4	0.000683273
GO:0050962	detection of light stimulus involved in sensory perception	5	0.000699384
GO:0006937	regulation of muscle contraction	10	0.000735027
GO:0006909	phagocytosis	12	0.000745729
GO:0019058	viral life cycle	11	0.000746292
GO:0042476	odontogenesis	8	0.000761365
GO:0006577	amino-acid betaine metabolic process	4	0.000768533
GO:0031115	negative regulation of microtubule polymerization	4	0.000768533
GO:0046598	positive regulation of viral entry into host cell	3	0.000825322
GO:0075294	positive regulation by symbiont of entry into host	3	0.000825322
GO:0086017	Purkinje myocyte action potential	3	0.000825322
GO:0086045	membrane depolarization during AV node cell action potential	3	0.000825322
GO:0032355	response to estradiol	10	0.000853849
GO:0030705	cytoskeleton-dependent intracellular transport	11	0.000853849
GO:0010866	regulation of triglyceride biosynthetic process	4	0.000853849
GO:0021972	corticospinal neuron axon guidance through spinal cord	2	0.000853849
GO:0099633	protein localization to postsynaptic specialization membrane	2	0.000853849
GO:0099645	neurotransmitter receptor localization to postsynaptic specialization membrane	2	0.000853849
GO:0071241	cellular response to inorganic substance	11	0.000912281
GO:0001910	regulation of leukocyte mediated cytotoxicity	6	0.00094771
GO:0098659	inorganic cation import across plasma membrane	6	0.00094771
GO:0099587	inorganic ion import across plasma membrane	6	0.00094771
GO:0051560	mitochondrial calcium ion homeostasis	4	0.000947851
GO:0099072	regulation of postsynaptic membrane neurotransmitter receptor levels	4	0.000947851
GO:0006605	protein targeting	12	0.000990514
GO:0060371	regulation of atrial cardiac muscle cell membrane depolarization	3	0.00103652
GO:0060373	regulation of ventricular cardiac muscle cell membrane depolarization	3	0.00103652
GO:0051258	protein polymerization	12	0.00107491
GO:0086014	atrial cardiac muscle cell action potential	4	0.00119984
GO:0086026	atrial cardiac muscle cell to AV node cell signaling	4	0.00119984
GO:0086066	atrial cardiac muscle cell to AV node cell communication	4	0.00119984
GO:1902075	cellular response to salt	4	0.00119984
GO:0032272	negative regulation of protein polymerization	6	0.00122447
GO:0051702	biological process involved in interaction with symbiont	6	0.00128766
GO:0086003	cardiac muscle cell contraction	6	0.00128766
GO:1904375	regulation of protein localization to cell periphery	8	0.00129003
GO:0003360	brainstem development	3	0.00129003
GO:0086028	bundle of His cell to Purkinje myocyte signaling	3	0.00129003
GO:0086043	bundle of His cell action potential	3	0.00129003
GO:0050792	regulation of viral process	9	0.00151015
GO:0014877	response to muscle inactivity involved in regulation of muscle adaptation	3	0.00161767
GO:0014894	response to denervation involved in regulation of muscle adaptation	3	0.00161767
GO:0086029	Purkinje myocyte to ventricular cardiac muscle cell signaling	3	0.00161767
GO:0086068	Purkinje myocyte to ventricular cardiac muscle cell communication	3	0.00161767
GO:0099624	atrial cardiac muscle cell membrane repolarization	3	0.00161767
GO:0071404	cellular response to low-density lipoprotein particle stimulus	4	0.001637
GO:0022612	gland morphogenesis	11	0.00164577
GO:0001822	kidney development	12	0.00170199
GO:0031341	regulation of cell killing	6	0.00170238
GO:0045069	regulation of viral genome replication	6	0.00179082
GO:0032365	intracellular lipid transport	4	0.00179082
GO:0097242	amyloid-beta clearance	4	0.00179082
GO:0046686	response to cadmium ion	6	0.00202893
GO:0055117	regulation of cardiac muscle contraction	6	0.00202893
GO:0061889	negative regulation of astrocyte activation	2	0.00202893
GO:0071623	negative regulation of granulocyte chemotaxis	2	0.00202893
GO:0071672	negative regulation of smooth muscle cell chemotaxis	2	0.00202893
GO:0090024	negative regulation of neutrophil chemotaxis	2	0.00202893
GO:0090260	negative regulation of retinal ganglion cell axon guidance	2	0.00202893
GO:0150079	negative regulation of neuroinflammatory response	2	0.00202893
GO:1902623	negative regulation of neutrophil migration	2	0.00202893
GO:1903979	negative regulation of microglial cell activation	2	0.00202893
GO:2000639	negative regulation of SREBP signaling pathway	2	0.00202893
GO:0098900	regulation of action potential	6	0.00208517
GO:0050996	positive regulation of lipid catabolic process	4	0.00210547
GO:0086012	membrane depolarization during cardiac muscle cell action potential	4	0.00210547
GO:0086001	cardiac muscle cell action potential	6	0.00216875
GO:1902414	protein localization to cell junction	7	0.00221073
GO:1901654	response to ketone	12	0.00228958
GO:0055094	response to lipoprotein particle	4	0.00230455
GO:0051963	regulation of synapse assembly	11	0.00238381
GO:0002708	positive regulation of lymphocyte mediated immunity	6	0.00247664
GO:0002824	positive regulation of adaptive immune response based on somatic recombination of immune receptors built from immunoglobulin superfamily domains	6	0.00258787
GO:0030879	mammary gland development	8	0.00258787
GO:0000082	G1/S transition of mitotic cell cycle	10	0.00262162
GO:0032330	regulation of chondrocyte differentiation	5	0.00264377
GO:0008016	regulation of heart contraction	10	0.00273419
GO:0072347	response to anesthetic	8	0.00281013
GO:0050806	positive regulation of synaptic transmission	10	0.00306405
GO:0097711	ciliary basal body-plasma membrane docking	6	0.00306405
GO:1903779	regulation of cardiac conduction	5	0.00314976
GO:0060291	long-term synaptic potentiation	6	0.0031875
GO:1904385	cellular response to angiotensin	4	0.00325906
GO:0071248	cellular response to metal ion	9	0.00339875
GO:0050766	positive regulation of phagocytosis	6	0.00344377
GO:0071402	cellular response to lipoprotein particle stimulus	4	0.00344377
GO:0010868	negative regulation of triglyceride biosynthetic process	2	0.00344377
GO:0010899	regulation of phosphatidylcholine catabolic process	2	0.00344377
GO:0021836	chemorepulsion involved in postnatal olfactory bulb interneuron migration	2	0.00344377
GO:0021966	corticospinal neuron axon guidance	2	0.00344377
GO:0050924	positive regulation of negative chemotaxis	2	0.00344377
GO:0050929	induction of negative chemotaxis	2	0.00344377
GO:0060032	notochord regression	2	0.00344377
GO:0090107	regulation of high-density lipoprotein particle assembly	2	0.00344377
GO:1902488	cholangiocyte apoptotic process	2	0.00344377
GO:1903378	positive regulation of oxidative stress-induced neuron intrinsic apoptotic signaling pathway	2	0.00344377
GO:1904192	regulation of cholangiocyte apoptotic process	2	0.00344377
GO:1904193	negative regulation of cholangiocyte apoptotic process	2	0.00344377
GO:2000346	negative regulation of hepatocyte proliferation	2	0.00344377
GO:2000638	regulation of SREBP signaling pathway	2	0.00344377
GO:2001031	positive regulation of cellular glucuronidation	2	0.00344377
GO:0014870	response to muscle inactivity	3	0.00349654
GO:0030903	notochord development	4	0.00362089
GO:2000273	positive regulation of signaling receptor activity	5	0.00368163
GO:0002460	adaptive immune response based on somatic recombination of immune receptors built from immunoglobulin superfamily domains	8	0.00369016
GO:0043484	regulation of RNA splicing	8	0.00379022
GO:0051494	negative regulation of cytoskeleton organization	8	0.00401174
GO:0002934	desmosome organization	3	0.004019
GO:0070166	enamel mineralization	3	0.004019
GO:0002821	positive regulation of adaptive immune response	6	0.00411592
GO:0060512	prostate gland morphogenesis	4	0.00414497
GO:0060740	prostate gland epithelium morphogenesis	4	0.00414497
GO:1990776	response to angiotensin	4	0.00414497
GO:0003205	cardiac chamber development	8	0.00414497
GO:0043903	regulation of biological process involved in symbiotic interaction	9	0.00414497
GO:0034605	cellular response to heat	6	0.00420582
GO:0009267	cellular response to starvation	8	0.00448476
GO:0030833	regulation of actin filament polymerization	8	0.00460094
GO:0014823	response to activity	6	0.0047319
GO:0035640	exploration behavior	4	0.0047728
GO:0086019	cell-cell signaling involved in cardiac conduction	4	0.0047728
GO:0099504	synaptic vesicle cycle	10	0.00478346
GO:0009394	2'-deoxyribonucleotide metabolic process	4	0.0049782
GO:0010888	negative regulation of lipid storage	4	0.0049782
GO:0019692	deoxyribose phosphate metabolic process	4	0.0049782
GO:0006606	protein import into nucleus	8	0.0049782
GO:0010593	negative regulation of lamellipodium assembly	2	0.0049782
GO:0010986	positive regulation of lipoprotein particle clearance	2	0.0049782
GO:0021775	smoothened signaling pathway involved in ventral spinal cord interneuron specification	2	0.0049782
GO:0021776	smoothened signaling pathway involved in spinal cord motor neuron cell fate specification	2	0.0049782
GO:0035668	TRAM-dependent toll-like receptor signaling pathway	2	0.0049782
GO:0035669	TRAM-dependent toll-like receptor 4 signaling pathway	2	0.0049782
GO:0051414	response to cortisol	2	0.0049782
GO:0051562	negative regulation of mitochondrial calcium ion concentration	2	0.0049782
GO:0061364	apoptotic process involved in luteolysis	2	0.0049782
GO:0090027	negative regulation of monocyte chemotaxis	2	0.0049782
GO:1903764	regulation of potassium ion export across plasma membrane	2	0.0049782
GO:1903943	regulation of hepatocyte apoptotic process	2	0.0049782
GO:1903944	negative regulation of hepatocyte apoptotic process	2	0.0049782
GO:0007041	lysosomal transport	6	0.00519321
GO:0010970	transport along microtubule	9	0.00524491
GO:0014874	response to stimulus involved in regulation of muscle adaptation	3	0.0055829
GO:0060337	type I interferon signaling pathway	4	0.00558578
GO:0071357	cellular response to type I interferon	4	0.00558578
GO:0010959	regulation of metal ion transport	12	0.00560459
GO:0070301	cellular response to hydrogen peroxide	6	0.00574334
GO:1905475	regulation of protein localization to membrane	8	0.00583949
GO:0006941	striated muscle contraction	8	0.00614514
GO:0046777	protein autophosphorylation	10	0.00616688
GO:0045471	response to ethanol	10	0.00627701
GO:0034340	response to type I interferon	4	0.00633659
GO:0098739	import across plasma membrane	6	0.00658208
GO:0019432	triglyceride biosynthetic process	4	0.006644
GO:0030536	larval feeding behavior	4	0.006644
GO:0031987	locomotion involved in locomotory behavior	4	0.006644
GO:0086069	bundle of His cell to Purkinje myocyte communication	3	0.006644
GO:0002705	positive regulation of leukocyte mediated immunity	6	0.006644
GO:0030838	positive regulation of actin filament polymerization	6	0.006644
GO:0021823	cerebral cortex tangential migration using cell-cell interactions	2	0.006644
GO:0021827	postnatal olfactory bulb interneuron migration	2	0.006644
GO:0021938	smoothened signaling pathway involved in regulation of cerebellar granule cell precursor cell proliferation	2	0.006644
GO:0021965	spinal cord ventral commissure morphogenesis	2	0.006644
GO:0048251	elastic fiber assembly	2	0.006644
GO:0061366	behavioral response to chemical pain	2	0.006644
GO:0061368	behavioral response to formalin induced pain	2	0.006644
GO:0061888	regulation of astrocyte activation	2	0.006644
GO:0071671	regulation of smooth muscle cell chemotaxis	2	0.006644
GO:0090118	receptor-mediated endocytosis involved in cholesterol transport	2	0.006644
GO:0098885	modification of postsynaptic actin cytoskeleton	2	0.006644
GO:0098953	receptor diffusion trapping	2	0.006644
GO:0098970	postsynaptic neurotransmitter receptor diffusion trapping	2	0.006644
GO:0099004	calmodulin dependent kinase signaling pathway	2	0.006644
GO:0099628	neurotransmitter receptor diffusion trapping	2	0.006644
GO:1902744	negative regulation of lamellipodium organization	2	0.006644
GO:0006195	purine nucleotide catabolic process	4	0.00674162
GO:0035235	ionotropic glutamate receptor signaling pathway	4	0.00674162
GO:1990806	ligand-gated ion channel signaling pathway	4	0.00674162
GO:0030041	actin filament polymerization	8	0.00689443
GO:0034332	adherens junction organization	8	0.00689443
GO:0009583	detection of light stimulus	7	0.0069806
GO:0060047	heart contraction	10	0.0069806
GO:0008064	regulation of actin polymerization or depolymerization	8	0.0069806
GO:0009262	deoxyribonucleotide metabolic process	4	0.0069806
GO:0048009	insulin-like growth factor receptor signaling pathway	4	0.0069806
GO:0048854	brain morphogenesis	4	0.0069806
GO:0086091	regulation of heart rate by cardiac conduction	4	0.0069806
GO:0007269	neurotransmitter secretion	10	0.0069806
GO:0042594	response to starvation	10	0.0069806
GO:0099643	signal release from synapse	10	0.0069806
GO:0051170	import into nucleus	8	0.00699915
GO:0034505	tooth mineralization	3	0.00699915
GO:0090030	regulation of steroid hormone biosynthetic process	3	0.00699915
GO:0097186	amelogenesis	3	0.00699915
GO:0030832	regulation of actin filament length	8	0.00731336
GO:0008078	mesodermal cell migration	4	0.00733679
GO:0010883	regulation of lipid storage	6	0.00743338
GO:0048488	synaptic vesicle endocytosis	6	0.00743338
GO:0140238	presynaptic endocytosis	6	0.00743338
GO:0002822	regulation of adaptive immune response based on somatic recombination of immune receptors built from immunoglobulin superfamily domains	6	0.00764681
GO:0007034	vacuolar transport	6	0.00764681
GO:0061035	regulation of cartilage development	5	0.00764681
GO:0014854	response to inactivity	3	0.00764681
GO:0042711	maternal behavior	3	0.00764681
GO:0099111	microtubule-based transport	9	0.00806151
GO:0090257	regulation of muscle system process	10	0.00807104
GO:0046460	neutral lipid biosynthetic process	4	0.00807104
GO:0046463	acylglycerol biosynthetic process	4	0.00807104
GO:0051898	negative regulation of protein kinase B signaling	4	0.00807104
GO:0007519	skeletal muscle tissue development	8	0.00816879
GO:0046222	aflatoxin metabolic process	2	0.00816879
GO:0060125	negative regulation of growth hormone secretion	2	0.00816879
GO:0060696	regulation of phospholipid catabolic process	2	0.00816879
GO:1901376	organic heteropentacyclic compound metabolic process	2	0.00816879
GO:1903760	regulation of voltage-gated potassium channel activity involved in ventricular cardiac muscle cell action potential repolarization	2	0.00816879
GO:1905024	regulation of membrane repolarization during ventricular cardiac muscle cell action potential	2	0.00816879
GO:1905907	negative regulation of amyloid fibril formation	2	0.00816879
GO:2001029	regulation of cellular glucuronidation	2	0.00816879
GO:2001205	negative regulation of osteoclast development	2	0.00816879
GO:0060746	parental behavior	3	0.00818823
GO:0009144	purine nucleoside triphosphate metabolic process	10	0.00827079
GO:0002250	adaptive immune response	8	0.00828739
GO:0002706	regulation of lymphocyte mediated immunity	6	0.00859937
GO:0085029	extracellular matrix assembly	4	0.0087991
GO:0060603	mammary gland duct morphogenesis	4	0.00933266
GO:1903998	regulation of eating behavior	5	0.0094131
GO:0007613	memory	10	0.00996358
GO:1903522	regulation of blood circulation	10	0.00996358
GO:1901888	regulation of cell junction assembly	11	0.00996358
GO:0050764	regulation of phagocytosis	6	0.00996358
GO:1903313	positive regulation of mRNA metabolic process	6	0.00996358
GO:0099003	vesicle-mediated transport in synapse	10	0.0101323
GO:0001554	luteolysis	2	0.0101323
GO:0010887	negative regulation of cholesterol storage	2	0.0101323
GO:0021508	floor plate formation	2	0.0101323
GO:0021937	cerebellar Purkinje cell-granule cell precursor cell signaling involved in regulation of granule cell precursor cell proliferation	2	0.0101323
GO:0048386	positive regulation of retinoic acid receptor signaling pathway	2	0.0101323
GO:0070100	negative regulation of chemokine-mediated signaling pathway	2	0.0101323
GO:0071504	cellular response to heparin	2	0.0101323
GO:0071670	smooth muscle cell chemotaxis	2	0.0101323
GO:1902177	positive regulation of oxidative stress-induced intrinsic apoptotic signaling pathway	2	0.0101323
GO:1902656	calcium ion import into cytosol	2	0.0101323
GO:1903753	negative regulation of p38MAPK cascade	2	0.0101323
GO:1905031	regulation of membrane repolarization during cardiac muscle cell action potential	2	0.0101323
GO:1905910	negative regulation of dauer entry	2	0.0101323
GO:0016032	viral process	11	0.0102155
GO:0035249	synaptic transmission, glutamatergic	6	0.0102155
GO:0035637	multicellular organismal signaling	8	0.0103025
GO:0046596	regulation of viral entry into host cell	3	0.0103653
GO:0009266	response to temperature stimulus	11	0.0104129
GO:0021952	central nervous system projection neuron axonogenesis	4	0.0104129
GO:0030850	prostate gland development	4	0.0104129
GO:0071466	cellular response to xenobiotic stimulus	8	0.0104129
GO:0009141	nucleoside triphosphate metabolic process	10	0.0108217
GO:0002042	cell migration involved in sprouting angiogenesis	4	0.0109458
GO:0043954	cellular component maintenance	6	0.0110018
GO:0045760	positive regulation of action potential	3	0.0111869
GO:0051261	protein depolymerization	6	0.0116594
GO:0003015	heart process	10	0.0116868
GO:0072523	purine-containing compound catabolic process	4	0.0120294
GO:0002819	regulation of adaptive immune response	6	0.0120294
GO:0036465	synaptic vesicle recycling	6	0.0120294
GO:0033505	floor plate morphogenesis	2	0.0120294
GO:0034382	chylomicron remnant clearance	2	0.0120294
GO:0036480	neuron intrinsic apoptotic signaling pathway in response to oxidative stress	2	0.0120294
GO:0043031	negative regulation of macrophage activation	2	0.0120294
GO:0043385	mycotoxin metabolic process	2	0.0120294
GO:0061031	endodermal digestive tract morphogenesis	2	0.0120294
GO:0071830	triglyceride-rich lipoprotein particle clearance	2	0.0120294
GO:0090259	regulation of retinal ganglion cell axon guidance	2	0.0120294
GO:0150172	regulation of phosphatidylcholine metabolic process	2	0.0120294
GO:1903026	negative regulation of RNA polymerase II regulatory region sequence-specific DNA binding	2	0.0120294
GO:1903223	positive regulation of oxidative stress-induced neuron death	2	0.0120294
GO:1903376	regulation of oxidative stress-induced neuron intrinsic apoptotic signaling pathway	2	0.0120294
GO:1903745	negative regulation of pharyngeal pumping	2	0.0120294
GO:1905167	positive regulation of lysosomal protein catabolic process	2	0.0120294
GO:0014013	regulation of gliogenesis	6	0.0122302
GO:0017038	protein import	8	0.012541
GO:0097164	ammonium ion metabolic process	7	0.012757
GO:0008154	actin polymerization or depolymerization	8	0.012757
GO:0032467	positive regulation of cytokinesis	4	0.0128186
GO:0003341	cilium movement	6	0.0128457
GO:0055123	digestive system development	11	0.0129141
GO:0009167	purine ribonucleoside monophosphate metabolic process	8	0.0131971
GO:0014014	negative regulation of gliogenesis	4	0.0132676
GO:0042116	macrophage activation	4	0.0132676
GO:0071398	cellular response to fatty acid	4	0.0132676
GO:0086010	membrane depolarization during action potential	4	0.0132676
GO:0090207	regulation of triglyceride metabolic process	4	0.0132676
GO:0009408	response to heat	8	0.0138078
GO:0006625	protein targeting to peroxisome	4	0.0138078
GO:0031113	regulation of microtubule polymerization	4	0.0138078
GO:0072662	protein localization to peroxisome	4	0.0138078
GO:0072663	establishment of protein localization to peroxisome	4	0.0138078
GO:0002088	lens development in camera-type eye	5	0.0138078
GO:0009126	purine nucleoside monophosphate metabolic process	8	0.0138078
GO:0019101	female somatic sex determination	2	0.0138078
GO:0021825	substrate-dependent cerebral cortex tangential migration	2	0.0138078
GO:0022028	tangential migration from the subventricular zone to the olfactory bulb	2	0.0138078
GO:0032489	regulation of Cdc42 protein signal transduction	2	0.0138078
GO:0033700	phospholipid efflux	2	0.0138078
GO:0050923	regulation of negative chemotaxis	2	0.0138078
GO:0051660	establishment of centrosome localization	2	0.0138078
GO:0070099	regulation of chemokine-mediated signaling pathway	2	0.0138078
GO:0071503	response to heparin	2	0.0138078
GO:0099010	modification of postsynaptic structure	2	0.0138078
GO:0099562	maintenance of postsynaptic density structure	2	0.0138078
GO:0150077	regulation of neuroinflammatory response	2	0.0138078
GO:1900038	negative regulation of cellular response to hypoxia	2	0.0138078
GO:1903955	positive regulation of protein targeting to mitochondrion	2	0.0138078
GO:1903978	regulation of microglial cell activation	2	0.0138078
GO:1990049	retrograde neuronal dense core vesicle transport	2	0.0138078
GO:0052372	modulation by symbiont of entry into host	3	0.0140081
GO:0048024	regulation of mRNA splicing, via spliceosome	6	0.0142227
GO:0050906	detection of stimulus involved in sensory perception	6	0.0142227
GO:0043270	positive regulation of ion transport	10	0.0142227
GO:0043574	peroxisomal transport	4	0.0145128
GO:0006638	neutral lipid metabolic process	6	0.0145128
GO:0006639	acylglycerol metabolic process	6	0.0145128
GO:0060048	cardiac muscle contraction	6	0.0145128
GO:0016579	protein deubiquitination	8	0.0147055
GO:0031333	negative regulation of protein-containing complex assembly	6	0.0148692
GO:0014009	glial cell proliferation	4	0.0150532
GO:0031111	negative regulation of microtubule polymerization or depolymerization	4	0.0150532
GO:0046890	regulation of lipid biosynthetic process	7	0.0150985
GO:1904062	regulation of cation transmembrane transport	10	0.0150985
GO:0009161	ribonucleoside monophosphate metabolic process	8	0.0150985
GO:0045807	positive regulation of endocytosis	8	0.0150985
GO:0072659	protein localization to plasma membrane	9	0.0154847
GO:0010917	negative regulation of mitochondrial membrane potential	2	0.0159036
GO:0035376	sterol import	2	0.0159036
GO:0055091	phospholipid homeostasis	2	0.0159036
GO:0061771	response to caloric restriction	2	0.0159036
GO:0070508	cholesterol import	2	0.0159036
GO:0090031	positive regulation of steroid hormone biosynthetic process	2	0.0159036
GO:0097623	potassium ion export across plasma membrane	2	0.0159036
GO:0098880	maintenance of postsynaptic specialization structure	2	0.0159036
GO:1900223	positive regulation of amyloid-beta clearance	2	0.0159036
GO:0002062	chondrocyte differentiation	5	0.0163031
GO:0032273	positive regulation of protein polymerization	6	0.0164717
GO:0007412	axon target recognition	3	0.016737
GO:0043500	muscle adaptation	6	0.0168521
GO:0048754	branching morphogenesis of an epithelial tube	8	0.0168521
GO:0086065	cell communication involved in cardiac conduction	4	0.0174354
GO:0097006	regulation of plasma lipoprotein particle levels	4	0.0174354
GO:0031581	hemidesmosome assembly	3	0.0178444
GO:0035821	modulation of process of another organism	6	0.0181039
GO:0048645	animal organ formation	6	0.0181039
GO:0061062	regulation of nematode larval development	6	0.0181039
GO:0007502	digestive tract mesoderm development	2	0.0181039
GO:0021940	positive regulation of cerebellar granule cell precursor proliferation	2	0.0181039
GO:0034638	phosphatidylcholine catabolic process	2	0.0181039
GO:0035217	labial disc development	2	0.0181039
GO:0038027	apolipoprotein A-I-mediated signaling pathway	2	0.0181039
GO:0060022	hard palate development	2	0.0181039
GO:0060155	platelet dense granule organization	2	0.0181039
GO:0090557	establishment of endothelial intestinal barrier	2	0.0181039
GO:1903011	negative regulation of bone development	2	0.0181039
GO:1903999	negative regulation of eating behavior	2	0.0181039
GO:1904045	cellular response to aldosterone	2	0.0181039
GO:1904352	positive regulation of protein catabolic process in the vacuole	2	0.0181039
GO:1990048	anterograde neuronal dense core vesicle transport	2	0.0181039
GO:1905953	negative regulation of lipid localization	4	0.018429
GO:0051965	positive regulation of synapse assembly	6	0.018443
GO:0002089	lens morphogenesis in camera-type eye	3	0.018443
GO:0010460	positive regulation of heart rate	3	0.018443
GO:0031290	retinal ganglion cell axon guidance	4	0.0191175
GO:0046928	regulation of neurotransmitter secretion	6	0.0197975
GO:0010160	formation of animal organ boundary	4	0.0198581
GO:0045887	positive regulation of synaptic assembly at neuromuscular junction	4	0.0198581
GO:0040018	positive regulation of multicellular organism growth	5	0.0206056
GO:0050994	regulation of lipid catabolic process	4	0.0206056
GO:0021957	corticospinal tract morphogenesis	2	0.0206056
GO:0032876	negative regulation of DNA endoreduplication	2	0.0206056
GO:0043691	reverse cholesterol transport	2	0.0206056
GO:1903025	regulation of RNA polymerase II regulatory region sequence-specific DNA binding	2	0.0206056
GO:1903286	regulation of potassium ion import	2	0.0206056
GO:1905909	regulation of dauer entry	2	0.0206056
GO:2001204	regulation of osteoclast development	2	0.0206056
GO:0003230	cardiac atrium development	3	0.0206231
GO:0007031	peroxisome organization	4	0.021151
GO:0030301	cholesterol transport	4	0.021151
GO:0008203	cholesterol metabolic process	5	0.0214681
GO:0070646	protein modification by small protein removal	8	0.0215206
GO:0006986	response to unfolded protein	6	0.0217143
GO:0045834	positive regulation of lipid metabolic process	6	0.0217143
GO:0003299	muscle hypertrophy in response to stress	3	0.0217143
GO:0014898	cardiac muscle hypertrophy in response to stress	3	0.0217143
GO:0050678	regulation of epithelial cell proliferation	9	0.0225718
GO:0060581	cell fate commitment involved in pattern specification	4	0.0226136
GO:0010389	regulation of G2/M transition of mitotic cell cycle	6	0.0226136
GO:0014887	cardiac muscle adaptation	3	0.0229957
GO:0010878	cholesterol storage	2	0.0230092
GO:0010885	regulation of cholesterol storage	2	0.0230092
GO:0021891	olfactory bulb interneuron development	2	0.0230092
GO:0021936	regulation of cerebellar granule cell precursor proliferation	2	0.0230092
GO:0032488	Cdc42 protein signal transduction	2	0.0230092
GO:0070257	positive regulation of mucus secretion	2	0.0230092
GO:0071393	cellular response to progesterone stimulus	2	0.0230092
GO:1905165	regulation of lysosomal protein catabolic process	2	0.0230092
GO:0021955	central nervous system neuron axonogenesis	4	0.023046
GO:0032228	regulation of synaptic transmission, GABAergic	4	0.023046
GO:1904398	positive regulation of neuromuscular junction development	4	0.023046
GO:0070252	actin-mediated cell contraction	6	0.0231524
GO:0140056	organelle localization by membrane tethering	6	0.0231524
GO:0009584	detection of visible light	5	0.0232265
GO:0019218	regulation of steroid metabolic process	5	0.0232265
GO:0043403	skeletal muscle tissue regeneration	3	0.0237181
GO:0009123	nucleoside monophosphate metabolic process	8	0.0237181
GO:0048167	regulation of synaptic plasticity	8	0.0237181
GO:1901990	regulation of mitotic cell cycle phase transition	10	0.024035
GO:0051262	protein tetramerization	6	0.0250997
GO:0055088	lipid homeostasis	6	0.0250997
GO:0007509	mesoderm migration involved in gastrulation	2	0.0250997
GO:0010867	positive regulation of triglyceride biosynthetic process	2	0.0250997
GO:0010898	positive regulation of triglyceride catabolic process	2	0.0250997
GO:0021800	cerebral cortex tangential migration	2	0.0250997
GO:0033089	positive regulation of T cell differentiation in thymus	2	0.0250997
GO:0034380	high-density lipoprotein particle assembly	2	0.0250997
GO:0043054	dauer exit	2	0.0250997
GO:0045837	negative regulation of membrane potential	2	0.0250997
GO:0051280	negative regulation of release of sequestered calcium ion into cytosol	2	0.0250997
GO:0060137	maternal process involved in parturition	2	0.0250997
GO:0060513	prostatic bud formation	2	0.0250997
GO:0071981	exit from diapause	2	0.0250997
GO:0098903	regulation of membrane repolarization during action potential	2	0.0250997
GO:1904044	response to aldosterone	2	0.0250997
GO:1905906	regulation of amyloid fibril formation	2	0.0250997
GO:2000345	regulation of hepatocyte proliferation	2	0.0250997
GO:0006635	fatty acid beta-oxidation	4	0.0256998
GO:0035176	social behavior	4	0.0256998
GO:0031647	regulation of protein stability	9	0.026431
GO:0015914	phospholipid transport	4	0.026431
GO:0042632	cholesterol homeostasis	4	0.026431
GO:0055092	sterol homeostasis	4	0.026431
GO:0060443	mammary gland morphogenesis	4	0.026431
GO:0034765	regulation of ion transmembrane transport	10	0.026431
GO:0016042	lipid catabolic process	8	0.026431
GO:0000302	response to reactive oxygen species	8	0.0268399
GO:0031669	cellular response to nutrient levels	8	0.0272076
GO:0061138	morphogenesis of a branching epithelium	8	0.0272076
GO:0007530	sex determination	4	0.0272159
GO:0043488	regulation of mRNA stability	6	0.0272303
GO:0099173	postsynapse organization	6	0.0272303
GO:0001771	immunological synapse formation	2	0.0272303
GO:0007394	dorsal closure, elongation of leading edge cells	2	0.0272303
GO:0033690	positive regulation of osteoblast proliferation	2	0.0272303
GO:0035022	positive regulation of Rac protein signal transduction	2	0.0272303
GO:0045741	positive regulation of epidermal growth factor-activated receptor activity	2	0.0272303
GO:0060763	mammary duct terminal end bud growth	2	0.0272303
GO:0071244	cellular response to carbon dioxide	2	0.0272303
GO:0098915	membrane repolarization during ventricular cardiac muscle cell action potential	2	0.0272303
GO:0099519	dense core granule cytoskeletal transport	2	0.0272303
GO:0110096	cellular response to aldehyde	2	0.0272303
GO:1900075	positive regulation of neuromuscular synaptic transmission	2	0.0272303
GO:1900221	regulation of amyloid-beta clearance	2	0.0272303
GO:2000650	negative regulation of sodium ion transmembrane transporter activity	2	0.0272303
GO:0019915	lipid storage	6	0.0272812
GO:0022406	membrane docking	6	0.0272812
GO:0042063	gliogenesis	10	0.0272812
GO:0015918	sterol transport	4	0.0273791
GO:0002703	regulation of leukocyte mediated immunity	6	0.0278081
GO:0071496	cellular response to external stimulus	10	0.0281758
GO:0043525	positive regulation of neuron apoptotic process	4	0.0281758
GO:0051453	regulation of intracellular pH	4	0.0281758
GO:0051703	biological process involved in intraspecies interaction between organisms	4	0.0281758
GO:1902749	regulation of cell cycle G2/M phase transition	6	0.0282095
GO:0010745	negative regulation of macrophage derived foam cell differentiation	2	0.0294025
GO:0010984	regulation of lipoprotein particle clearance	2	0.0294025
GO:0021521	ventral spinal cord interneuron specification	2	0.0294025
GO:0035385	Roundabout signaling pathway	2	0.0294025
GO:0036158	outer dynein arm assembly	2	0.0294025
GO:0048143	astrocyte activation	2	0.0294025
GO:0051284	positive regulation of sequestering of calcium ion	2	0.0294025
GO:0052695	cellular glucuronidation	2	0.0294025
GO:0070255	regulation of mucus secretion	2	0.0294025
GO:0070444	oligodendrocyte progenitor proliferation	2	0.0294025
GO:0070445	regulation of oligodendrocyte progenitor proliferation	2	0.0294025
GO:0071676	negative regulation of mononuclear cell migration	2	0.0294025
GO:0090209	negative regulation of triglyceride metabolic process	2	0.0294025
GO:0098703	calcium ion import across plasma membrane	2	0.0294025
GO:1902306	negative regulation of sodium ion transmembrane transport	2	0.0294025
GO:1904350	regulation of protein catabolic process in the vacuole	2	0.0294025
GO:1905489	regulation of sensory neuron axon guidance	2	0.0294025
GO:0046885	regulation of hormone biosynthetic process	3	0.0296112
GO:0098901	regulation of cardiac muscle cell action potential	3	0.0296112
GO:0034614	cellular response to reactive oxygen species	6	0.0298518
GO:0021954	central nervous system neuron development	5	0.0301257
GO:0060259	regulation of feeding behavior	5	0.0301257
GO:0042542	response to hydrogen peroxide	6	0.0303651
GO:0070588	calcium ion transmembrane transport	9	0.0309314
GO:0061013	regulation of mRNA catabolic process	6	0.0309314
GO:0035272	exocrine system development	7	0.0309736
GO:0060538	skeletal muscle organ development	8	0.03136
GO:0035966	response to topologically incorrect protein	6	0.03136
GO:0043487	regulation of RNA stability	6	0.03136
GO:0050684	regulation of mRNA processing	6	0.03136
GO:0006457	protein folding	6	0.0314296
GO:0001820	serotonin secretion	2	0.0314296
GO:0002281	macrophage activation involved in immune response	2	0.0314296
GO:0002689	negative regulation of leukocyte chemotaxis	2	0.0314296
GO:0014819	regulation of skeletal muscle contraction	2	0.0314296
GO:0019099	female germ-line sex determination	2	0.0314296
GO:0019373	epoxygenase P450 pathway	2	0.0314296
GO:0021520	spinal cord motor neuron cell fate specification	2	0.0314296
GO:0030299	intestinal cholesterol absorption	2	0.0314296
GO:0030432	peristalsis	2	0.0314296
GO:0035221	genital disc pattern formation	2	0.0314296
GO:0035224	genital disc anterior/posterior pattern formation	2	0.0314296
GO:0035563	positive regulation of chromatin binding	2	0.0314296
GO:0048843	negative regulation of axon extension involved in axon guidance	2	0.0314296
GO:0060831	smoothened signaling pathway involved in dorsal/ventral neural tube patterning	2	0.0314296
GO:0097284	hepatocyte apoptotic process	2	0.0314296
GO:1905146	lysosomal protein catabolic process	2	0.0314296
GO:0021884	forebrain neuron development	3	0.0314951
GO:0048580	regulation of post-embryonic development	6	0.0317971
GO:1901890	positive regulation of cell junction assembly	6	0.0324254
GO:1902652	secondary alcohol metabolic process	5	0.0337004
GO:0002699	positive regulation of immune effector process	6	0.0337068
GO:0034599	cellular response to oxidative stress	8	0.0337876
GO:0030641	regulation of cellular pH	4	0.0338788
GO:1903078	positive regulation of protein localization to plasma membrane	4	0.0338788
GO:0042755	eating behavior	5	0.0338788
GO:0010523	negative regulation of calcium ion transport into cytosol	2	0.0338788
GO:0010875	positive regulation of cholesterol efflux	2	0.0338788
GO:0021670	lateral ventricle development	2	0.0338788
GO:0043622	cortical microtubule organization	2	0.0338788
GO:0048100	wing disc anterior/posterior pattern formation	2	0.0338788
GO:0060123	regulation of growth hormone secretion	2	0.0338788
GO:0060601	lateral sprouting from an epithelium	2	0.0338788
GO:1900037	regulation of cellular response to hypoxia	2	0.0338788
GO:1902668	negative regulation of axon guidance	2	0.0338788
GO:1903214	regulation of protein targeting to mitochondrion	2	0.0338788
GO:1990314	cellular response to insulin-like growth factor stimulus	2	0.0338788
GO:2000274	regulation of epithelial cell migration, open tracheal system	2	0.0338788
GO:0009581	detection of external stimulus	7	0.0341329
GO:0061180	mammary gland epithelium development	4	0.0345284
GO:0010955	negative regulation of protein processing	3	0.0353981
GO:0008582	regulation of synaptic assembly at neuromuscular junction	6	0.0355349
GO:0051124	synaptic assembly at neuromuscular junction	7	0.035756
GO:0030048	actin filament-based movement	6	0.0361558
GO:0001763	morphogenesis of a branching structure	8	0.0364325
GO:0033563	dorsal/ventral axon guidance	3	0.0364924
GO:1903318	negative regulation of protein maturation	3	0.0364924
GO:0021910	smoothened signaling pathway involved in ventral spinal cord patterning	2	0.0364924
GO:0021924	cell proliferation in external granule layer	2	0.0364924
GO:0021930	cerebellar granule cell precursor proliferation	2	0.0364924
GO:0030238	male sex determination	2	0.0364924
GO:0033504	floor plate development	2	0.0364924
GO:0042159	lipoprotein catabolic process	2	0.0364924
GO:0048712	negative regulation of astrocyte differentiation	2	0.0364924
GO:0072574	hepatocyte proliferation	2	0.0364924
GO:0072575	epithelial cell proliferation involved in liver morphogenesis	2	0.0364924
GO:0009582	detection of abiotic stimulus	7	0.0369037
GO:0003231	cardiac ventricle development	5	0.0379545
GO:0010765	positive regulation of sodium ion transport	3	0.0379545
GO:0034331	cell junction maintenance	4	0.0380953
GO:0046889	positive regulation of lipid biosynthetic process	4	0.0380953
GO:0051932	synaptic transmission, GABAergic	4	0.0390723
GO:0007635	chemosensory behavior	6	0.0390723
GO:0043279	response to alkaloid	6	0.0390723
GO:0021534	cell proliferation in hindbrain	2	0.0390723
GO:0032933	SREBP signaling pathway	2	0.0390723
GO:0038166	angiotensin-activated signaling pathway	2	0.0390723
GO:0060019	radial glial cell differentiation	2	0.0390723
GO:0070254	mucus secretion	2	0.0390723
GO:0071389	cellular response to mineralocorticoid stimulus	2	0.0390723
GO:0090025	regulation of monocyte chemotaxis	2	0.0390723
GO:0090083	regulation of inclusion body assembly	2	0.0390723
GO:0099563	modification of synaptic structure	2	0.0390723
GO:1902065	response to L-glutamate	2	0.0390723
GO:1903209	positive regulation of oxidative stress-induced cell death	2	0.0390723
GO:0110053	regulation of actin filament organization	8	0.0392988
GO:0048859	formation of anatomical boundary	4	0.0396418
GO:0046660	female sex differentiation	6	0.0403522
GO:0042052	rhabdomere development	3	0.040461
GO:0016125	sterol metabolic process	5	0.0405001
GO:1990778	protein localization to cell periphery	9	0.0411736
GO:1904396	regulation of neuromuscular junction development	6	0.0416966
GO:0046785	microtubule polymerization	4	0.0417197
GO:0006063	uronic acid metabolic process	2	0.0417197
GO:0007039	protein catabolic process in the vacuole	2	0.0417197
GO:0019585	glucuronate metabolic process	2	0.0417197
GO:0045186	zonula adherens assembly	2	0.0417197
GO:0048385	regulation of retinoic acid receptor signaling pathway	2	0.0417197
GO:0050872	white fat cell differentiation	2	0.0417197
GO:0060579	ventral spinal cord interneuron fate commitment	2	0.0417197
GO:0070831	basement membrane assembly	2	0.0417197
GO:0071501	cellular response to sterol depletion	2	0.0417197
GO:0090022	regulation of neutrophil chemotaxis	2	0.0417197
GO:0042246	tissue regeneration	4	0.0424047
GO:0031668	cellular response to extracellular stimulus	8	0.0429912
GO:0042220	response to cocaine	4	0.0443971
GO:0035277	spiracle morphogenesis, open tracheal system	3	0.0443971
GO:0002756	MyD88-independent toll-like receptor signaling pathway	2	0.0443971
GO:0006851	mitochondrial calcium ion transmembrane transport	2	0.0443971
GO:0006991	response to sterol depletion	2	0.0443971
GO:0010037	response to carbon dioxide	2	0.0443971
GO:0010766	negative regulation of sodium ion transport	2	0.0443971
GO:0010826	negative regulation of centrosome duplication	2	0.0443971
GO:0010896	regulation of triglyceride catabolic process	2	0.0443971
GO:0030953	astral microtubule organization	2	0.0443971
GO:0034616	response to laminar fluid shear stress	2	0.0443971
GO:0036035	osteoclast development	2	0.0443971
GO:0043116	negative regulation of vascular permeability	2	0.0443971
GO:0097374	sensory neuron axon guidance	2	0.0443971
GO:0098856	intestinal lipid absorption	2	0.0443971
GO:0048565	digestive tract development	9	0.0443971
GO:0034504	protein localization to nucleus	8	0.0444775
GO:0051588	regulation of neurotransmitter transport	6	0.0447577
GO:0051966	regulation of synaptic transmission, glutamatergic	4	0.0450763
GO:0032412	regulation of ion transmembrane transporter activity	7	0.045796
GO:0090181	regulation of cholesterol metabolic process	3	0.0457969
GO:0006885	regulation of pH	4	0.0460816
GO:0019395	fatty acid oxidation	4	0.0460816
GO:0035023	regulation of Rho protein signal transduction	4	0.0460816
GO:0032984	protein-containing complex disassembly	8	0.0465337
GO:0036371	protein localization to T-tubule	1	0.0471087
GO:1904377	positive regulation of protein localization to cell periphery	4	0.0471087
GO:0006837	serotonin transport	2	0.0471087
GO:0021889	olfactory bulb interneuron differentiation	2	0.0471087
GO:0031017	exocrine pancreas development	2	0.0471087
GO:0032875	regulation of DNA endoreduplication	2	0.0471087
GO:0044241	lipid digestion	2	0.0471087
GO:1900409	positive regulation of cellular response to oxidative stress	2	0.0471087
GO:0050673	epithelial cell proliferation	9	0.0479257
GO:0071456	cellular response to hypoxia	6	0.0487575
GO:1903432	regulation of TORC1 signaling	3	0.0487575
GO:0022898	regulation of transmembrane transporter activity	7	0.0491593
GO:0014909	smooth muscle cell migration	4	0.0491593
GO:0034440	lipid oxidation	4	0.0491593
GO:1905952	regulation of lipid localization	6	0.04942
GO:0003177	pulmonary valve development	2	0.04942
GO:0003184	pulmonary valve morphogenesis	2	0.04942
GO:0007634	optokinetic behavior	2	0.04942
GO:0010663	positive regulation of striated muscle cell apoptotic process	2	0.04942
GO:0010666	positive regulation of cardiac muscle cell apoptotic process	2	0.04942
GO:0010874	regulation of cholesterol efflux	2	0.04942
GO:0014912	negative regulation of smooth muscle cell migration	2	0.04942
GO:0016330	second mitotic wave involved in compound eye morphogenesis	2	0.04942
GO:0018993	somatic sex determination	2	0.04942
GO:0030252	growth hormone secretion	2	0.04942
GO:0046339	diacylglycerol metabolic process	2	0.04942
GO:0046606	negative regulation of centrosome cycle	2	0.04942
GO:0046886	positive regulation of hormone biosynthetic process	2	0.04942
GO:0050893	sensory processing	2	0.04942
GO:0061067	negative regulation of dauer larval development	2	0.04942
GO:0098911	regulation of ventricular cardiac muscle cell action potential	2	0.04942
GO:0045823	positive regulation of heart contraction	3	0.04942
GO:0099522	cytosolic region	8	1.38791e-13
GO:0099524	postsynaptic cytosol	8	1.38791e-13
GO:0098575	lumenal side of lysosomal membrane	6	2.28357e-11
GO:0099523	presynaptic cytosol	6	2.28357e-11
GO:1990836	lysosomal matrix	6	1.26969e-10
GO:0005874	microtubule	17	7.00171e-09
GO:0045121	membrane raft	21	8.11142e-09
GO:0098857	membrane microdomain	21	8.11142e-09
GO:0005930	axoneme	12	1.04647e-08
GO:0097014	ciliary plasm	12	1.04647e-08
GO:0032838	plasma membrane bounded cell projection cytoplasm	14	1.42868e-08
GO:0000974	Prp19 complex	6	4.86448e-08
GO:0061200	clathrin-sculpted gamma-aminobutyric acid transport vesicle	6	4.86448e-08
GO:0061202	clathrin-sculpted gamma-aminobutyric acid transport vesicle membrane	6	4.86448e-08
GO:0120135	distal portion of axoneme	4	8.61447e-08
GO:0099513	polymeric cytoskeletal fiber	19	8.87551e-08
GO:0030315	T-tubule	10	9.65148e-08
GO:0101031	chaperone complex	6	3.37735e-07
GO:0044291	cell-cell contact zone	11	4.08318e-07
GO:0060198	clathrin-sculpted vesicle	6	4.08318e-07
GO:0043209	myelin sheath	14	5.31679e-07
GO:0098576	lumenal side of membrane	6	1.33678e-06
GO:0042383	sarcolemma	12	1.59773e-06
GO:1990124	messenger ribonucleoprotein complex	6	1.90394e-06
GO:0001917	photoreceptor inner segment	8	2.09535e-06
GO:0098984	neuron to neuron synapse	16	3.21549e-06
GO:0005882	intermediate filament	8	3.26318e-06
GO:0033269	internode region of axon	4	5.62118e-06
GO:0014069	postsynaptic density	15	6.60148e-06
GO:0032279	asymmetric synapse	15	9.81959e-06
GO:0099572	postsynaptic specialization	15	1.39228e-05
GO:0030286	dynein complex	6	1.76018e-05
GO:0030665	clathrin-coated vesicle membrane	8	6.22719e-05
GO:0045111	intermediate filament cytoskeleton	8	8.20554e-05
GO:0070062	extracellular exosome	8	0.000106711
GO:1903561	extracellular vesicle	8	0.000152761
GO:0042470	melanosome	6	0.000216631
GO:0048770	pigment granule	6	0.000216631
GO:0031514	motile cilium	8	0.000259968
GO:0043230	extracellular organelle	8	0.000360188
GO:0065010	extracellular membrane-bounded organelle	8	0.000360188
GO:0099573	glutamatergic postsynaptic density	2	0.0004221
GO:0043197	dendritic spine	10	0.000472648
GO:0005901	caveola	7	0.00047858
GO:0044309	neuron spine	10	0.000512948
GO:0032584	growth cone membrane	3	0.000517803
GO:0030662	coated vesicle membrane	8	0.000575818
GO:0008021	synaptic vesicle	10	0.000694586
GO:0005775	vacuolar lumen	8	0.000749637
GO:0005776	autophagosome	6	0.000749637
GO:0043202	lysosomal lumen	6	0.000875043
GO:0014704	intercalated disc	6	0.000908345
GO:0019774	proteasome core complex, beta-subunit complex	3	0.000911737
GO:0097729	9+2 motile cilium	6	0.000911737
GO:0043260	laminin-11 complex	2	0.000911737
GO:0045298	tubulin complex	2	0.000911737
GO:1990452	Parkin-FBXW7-Cul1 ubiquitin ligase complex	2	0.000911737
GO:1990666	PCSK9-LDLR complex	2	0.000911737
GO:0070382	exocytic vesicle	10	0.00102631
GO:0043198	dendritic shaft	6	0.00103543
GO:0044853	plasma membrane raft	7	0.00115488
GO:0000137	Golgi cis cisterna	3	0.00181704
GO:0030136	clathrin-coated vesicle	8	0.00199745
GO:0005875	microtubule associated complex	8	0.00222389
GO:0005606	laminin-1 complex	2	0.00263214
GO:0043259	laminin-10 complex	2	0.00263214
GO:0016328	lateral plasma membrane	6	0.00263214
GO:0001518	voltage-gated sodium channel complex	3	0.00304811
GO:0005765	lysosomal membrane	8	0.00323785
GO:0098852	lytic vacuole membrane	8	0.00323785
GO:0035867	alphav-beta3 integrin-IGF-1-IGF1R complex	2	0.00360977
GO:0097025	MPP7-DLG1-LIN7 complex	2	0.00360977
GO:0044304	main axon	6	0.0046986
GO:1904813	ficolin-1-rich granule lumen	6	0.0046986
GO:0005704	polytene chromosome band	2	0.0046986
GO:0005954	calcium- and calmodulin-dependent protein kinase complex	2	0.0046986
GO:0036157	outer dynein arm	2	0.0046986
GO:0005770	late endosome	8	0.00474016
GO:0042734	presynaptic membrane	7	0.00474016
GO:0005839	proteasome core complex	3	0.00476729
GO:0001527	microfibril	2	0.00577882
GO:0035301	Hedgehog signaling complex	2	0.00577882
GO:0097197	tetraspanin-enriched microdomain	2	0.00577882
GO:0005782	peroxisomal matrix	4	0.00645112
GO:0031907	microbody lumen	4	0.00645112
GO:0097730	non-motile cilium	7	0.00662458
GO:0032992	protein-carbohydrate complex	2	0.00681304
GO:0043256	laminin complex	2	0.00681304
GO:0071666	Slit-Robo signaling complex	2	0.00681304
GO:0097443	sorting endosome	2	0.00681304
GO:0000138	Golgi trans cisterna	3	0.007526
GO:0034706	sodium channel complex	3	0.00811313
GO:0031012	extracellular matrix	9	0.00846211
GO:0043204	perikaryon	6	0.00924996
GO:0031463	Cul3-RING ubiquitin ligase complex	4	0.00924996
GO:0005774	vacuolar membrane	8	0.00924996
GO:0030312	external encapsulating structure	9	0.00924996
GO:0005883	neurofilament	2	0.0112765
GO:0005641	nuclear envelope lumen	2	0.0129861
GO:0043219	lateral loop	2	0.0129861
GO:0030135	coated vesicle	8	0.0144623
GO:0005858	axonemal dynein complex	2	0.0146258
GO:0035748	myelin sheath abaxonal region	2	0.0146258
GO:0043034	costamere	3	0.0149129
GO:0005797	Golgi medial cisterna	3	0.0157266
GO:0030133	transport vesicle	10	0.0160948
GO:0043296	apical junction complex	7	0.0166306
GO:0034774	secretory granule lumen	8	0.0168083
GO:0036020	endolysosome membrane	2	0.0178554
GO:0036194	muscle cell projection	2	0.0178554
GO:0097470	ribbon synapse	2	0.0199225
GO:0060205	cytoplasmic vesicle lumen	8	0.0199225
GO:0005912	adherens junction	9	0.0204485
GO:0031010	ISWI-type complex	2	0.021719
GO:0031983	vesicle lumen	8	0.0221372
GO:0031461	cullin-RING ubiquitin ligase complex	6	0.0229897
GO:0101002	ficolin-1-rich granule	6	0.0232816
GO:0045211	postsynaptic membrane	7	0.0255791
GO:0097060	synaptic membrane	9	0.0266128
GO:0033270	paranode region of axon	2	0.0304543
GO:0017146	NMDA selective glutamate receptor complex	2	0.0328926
GO:0036019	endolysosome	2	0.0353883
GO:0000502	proteasome complex	3	0.036456
GO:0030426	growth cone	7	0.0373311
GO:0044214	spanning component of plasma membrane	2	0.0373311
GO:0030427	site of polarized growth	7	0.0428527
GO:1905369	endopeptidase complex	3	0.0445038
GO:0005915	zonula adherens	2	0.0451646
GO:0033268	node of Ranvier	2	0.0474958
GO:1904115	axon cytoplasm	2	0.0474958
GO:0043195	terminal bouton	6	0.0495117
GO:1904593	prostaglandin binding	6	5.47057e-11
GO:1990833	clathrin-uncoating ATPase activity	6	5.47057e-11
GO:0031686	A1 adenosine receptor binding	6	2.53517e-10
GO:0050542	icosanoid binding	6	1.22036e-08
GO:0055131	C3HC4-type RING finger domain binding	6	3.57596e-08
GO:0031685	adenosine receptor binding	6	5.17869e-08
GO:0016887	ATP hydrolysis activity	20	1.07232e-07
GO:0008832	dGTPase activity	4	1.47075e-07
GO:0016793	triphosphoric monoester hydrolase activity	4	1.47075e-07
GO:0032560	guanyl deoxyribonucleotide binding	4	1.47075e-07
GO:0032567	dGTP binding	4	1.47075e-07
GO:0008569	minus-end-directed microtubule motor activity	6	2.25928e-07
GO:0045503	dynein light chain binding	6	3.16214e-06
GO:1901567	fatty acid derivative binding	6	3.16214e-06
GO:0051959	dynein light intermediate chain binding	6	3.66355e-06
GO:0004092	carnitine O-acetyltransferase activity	4	6.89281e-06
GO:0003777	microtubule motor activity	8	1.06752e-05
GO:0017134	fibroblast growth factor binding	6	1.13844e-05
GO:0031625	ubiquitin protein ligase binding	15	2.70015e-05
GO:0005504	fatty acid binding	6	3.21613e-05
GO:0016406	carnitine O-acyltransferase activity	4	3.21613e-05
GO:0086060	voltage-gated sodium channel activity involved in AV node cell action potential	3	3.21613e-05
GO:0086061	voltage-gated sodium channel activity involved in bundle of His cell action potential	3	3.21613e-05
GO:0086063	voltage-gated sodium channel activity involved in SA node cell action potential	3	3.21613e-05
GO:0044389	ubiquitin-like protein ligase binding	15	3.52823e-05
GO:0016413	O-acetyltransferase activity	4	4.19154e-05
GO:0032554	purine deoxyribonucleotide binding	4	5.61356e-05
GO:0032552	deoxyribonucleotide binding	4	7.33279e-05
GO:0051219	phosphoprotein binding	8	9.93488e-05
GO:0086062	voltage-gated sodium channel activity involved in Purkinje myocyte action potential	3	0.000127043
GO:0003774	cytoskeletal motor activity	8	0.000132688
GO:0001786	phosphatidylserine binding	6	0.000156202
GO:0043531	ADP binding	6	0.000165981
GO:0045505	dynein intermediate chain binding	6	0.000270237
GO:0086006	voltage-gated sodium channel activity involved in cardiac muscle cell action potential	3	0.000448849
GO:0033293	monocarboxylic acid binding	6	0.000508317
GO:0019838	growth factor binding	8	0.000652643
GO:0030674	protein-macromolecule adaptor activity	11	0.000652643
GO:0042277	peptide binding	12	0.000690426
GO:0060090	molecular adaptor activity	11	0.000713779
GO:0044325	transmembrane transporter binding	8	0.000876648
GO:0015081	sodium ion transmembrane transporter activity	9	0.00131112
GO:0051082	unfolded protein binding	6	0.001758
GO:0072341	modified amino acid binding	6	0.00201118
GO:0140828	metal cation:monoatomic cation antiporter activity	4	0.00211997
GO:0035254	glutamate receptor binding	6	0.00247327
GO:0005509	calcium ion binding	12	0.00263648
GO:0033218	amide binding	12	0.00263648
GO:0005010	insulin-like growth factor receptor activity	2	0.00263648
GO:0035276	ethanol binding	2	0.00263648
GO:0050816	phosphothreonine residue binding	2	0.00263648
GO:0099580	ion antiporter activity involved in regulation of postsynaptic membrane potential	2	0.00263648
GO:0046790	virion binding	3	0.00272203
GO:0015297	antiporter activity	6	0.00314933
GO:0051087	chaperone binding	6	0.00314933
GO:0005201	extracellular matrix structural constituent	5	0.00342083
GO:0022853	active ion transmembrane transporter activity	10	0.00342083
GO:0022804	active transmembrane transporter activity	12	0.00342083
GO:0005009	insulin receptor activity	2	0.00366478
GO:0034188	apolipoprotein A-I receptor activity	2	0.00366478
GO:0090556	phosphatidylserine floppase activity	2	0.00366478
GO:0097016	L27 domain binding	2	0.00366478
GO:0042626	ATPase-coupled transmembrane transporter activity	6	0.00437951
GO:0101005	deubiquitinase activity	5	0.00441495
GO:0008374	O-acyltransferase activity	4	0.00483553
GO:0015298	solute:cation antiporter activity	4	0.00483553
GO:0034186	apolipoprotein A-I binding	2	0.00491187
GO:0048495	Roundabout binding	2	0.00491187
GO:0090554	phosphatidylcholine floppase activity	2	0.00491187
GO:0019783	ubiquitin-like protein peptidase activity	5	0.0059726
GO:0038024	cargo receptor activity	4	0.0059726
GO:0004699	calcium-independent protein kinase C activity	2	0.0059726
GO:0016618	hydroxypyruvate reductase activity	2	0.0059726
GO:0030160	synaptic receptor adaptor activity	2	0.0059726
GO:0030226	apolipoprotein receptor activity	2	0.0059726
GO:0030267	glyoxylate reductase (NADP+) activity	2	0.0059726
GO:0097027	ubiquitin-protein transferase activator activity	2	0.0059726
GO:0106345	glyoxylate reductase activity	2	0.0059726
GO:0140328	floppase activity	2	0.0059726
GO:0032794	GTPase activating protein binding	4	0.00640594
GO:0031072	heat shock protein binding	6	0.00687797
GO:0050998	nitric-oxide synthase binding	3	0.00735714
GO:0030229	very-low-density lipoprotein particle receptor activity	2	0.00753735
GO:0015026	coreceptor activity	3	0.00793058
GO:0098919	structural constituent of postsynaptic density	2	0.011697
GO:0035255	ionotropic glutamate receptor binding	4	0.0123728
GO:0043225	ATPase-coupled inorganic anion transmembrane transporter activity	2	0.0135777
GO:0043237	laminin-1 binding	2	0.0135777
GO:0098879	structural constituent of postsynaptic specialization	2	0.0135777
GO:0005248	voltage-gated sodium channel activity	3	0.014636
GO:0008510	sodium:bicarbonate symporter activity	2	0.0148662
GO:0030274	LIM domain binding	2	0.0148662
GO:0042288	MHC class I protein binding	2	0.0148662
GO:0043559	insulin binding	2	0.0148662
GO:0051425	PTB domain binding	2	0.0148662
GO:0099186	structural constituent of postsynapse	2	0.0148662
GO:0140410	solute:bicarbonate symporter activity	2	0.0148662
GO:0005524	ATP binding	10	0.0151469
GO:0016407	acetyltransferase activity	4	0.0163914
GO:0015399	primary active transmembrane transporter activity	6	0.0175707
GO:0008022	protein C-terminus binding	8	0.0180763
GO:0030506	ankyrin binding	3	0.018317
GO:0008391	arachidonic acid monooxygenase activity	2	0.0185488
GO:0008392	arachidonic acid epoxygenase activity	2	0.0185488
GO:0043208	glycosphingolipid binding	2	0.0185488
GO:0140326	ATPase-coupled intramembrane lipid transporter activity	2	0.0185488
GO:0005095	GTPase inhibitor activity	2	0.0208894
GO:0045499	chemorepellent activity	2	0.0208894
GO:0004143	diacylglycerol kinase activity	2	0.0224915
GO:0008525	phosphatidylcholine transporter activity	2	0.0224915
GO:0031994	insulin-like growth factor I binding	2	0.0224915
GO:0044548	S100 protein binding	2	0.0224915
GO:0055106	ubiquitin-protein transferase regulator activity	2	0.0224915
GO:0098918	structural constituent of synapse	2	0.0224915
GO:0003842	1-pyrroline-5-carboxylate dehydrogenase activity	1	0.0237087
GO:0015385	sodium:proton antiporter activity	2	0.0246989
GO:0015386	potassium:proton antiporter activity	2	0.0246989
GO:0043178	alcohol binding	4	0.0249088
GO:0005543	phospholipid binding	10	0.0256584
GO:0008233	peptidase activity	10	0.0256584
GO:0004540	ribonuclease activity	4	0.0256584
GO:0001162	RNA polymerase II intronic transcription regulatory region sequence-specific DNA binding	2	0.0256584
GO:0004697	protein kinase C activity	2	0.0256584
GO:0005041	low-density lipoprotein particle receptor activity	2	0.0256584
GO:0031386	protein tag	2	0.0256584
GO:0097493	structural molecule activity conferring elasticity	2	0.0256584
GO:0030169	low-density lipoprotein particle binding	2	0.0280725
GO:0051139	metal cation:proton antiporter activity	2	0.0280725
GO:0031406	carboxylic acid binding	6	0.0296299
GO:0004653	polypeptide N-acetylgalactosaminyltransferase activity	2	0.0296299
GO:0005432	calcium:sodium antiporter activity	2	0.0296299
GO:0009931	calcium-dependent protein serine/threonine kinase activity	2	0.0296299
GO:0015368	calcium:cation antiporter activity	2	0.0296299
GO:0051861	glycolipid binding	2	0.0296299
GO:0043177	organic acid binding	6	0.0313379
GO:0005520	insulin-like growth factor binding	2	0.0313961
GO:0010857	calcium-dependent protein kinase activity	2	0.0313961
GO:0140303	intramembrane lipid transporter activity	2	0.0313961
GO:1990381	ubiquitin-specific protease binding	2	0.0313961
GO:0005388	P-type calcium transporter activity	2	0.0336191
GO:0016500	protein-hormone receptor activity	2	0.0336191
GO:0043560	insulin receptor substrate binding	2	0.0336191
GO:0001161	intronic transcription regulatory region sequence-specific DNA binding	2	0.035338
GO:0003785	actin monomer binding	2	0.035338
GO:0030228	lipoprotein particle receptor activity	2	0.035338
GO:0032050	clathrin heavy chain binding	2	0.035338
GO:0046625	sphingolipid binding	2	0.035338
GO:0008234	cysteine-type peptidase activity	5	0.035338
GO:0008527	taste receptor activity	1	0.0364422
GO:0015459	potassium channel regulator activity	3	0.0400962
GO:0005452	solute:inorganic anion antiporter activity	2	0.040382
GO:0022821	solute:potassium antiporter activity	2	0.0429371
GO:0031434	mitogen-activated protein kinase kinase binding	2	0.0429371
GO:0005272	sodium channel activity	3	0.0449415
GO:0005451	monovalent cation:proton antiporter activity	2	0.0449415
GO:0015106	bicarbonate transmembrane transporter activity	2	0.0449415
GO:0015299	solute:proton antiporter activity	2	0.0449415
GO:0002020	protease binding	5	0.0466463
GO:0015248	sterol transporter activity	2	0.0466463
GO:0034185	apolipoprotein binding	2	0.0466463
GO:0071813	lipoprotein particle binding	2	0.0466463
GO:0071814	protein-lipid complex binding	2	0.0466463
GO:0004385	guanylate kinase activity	2	0.0492181
GO:0070006	metalloaminopeptidase activity	2	0.0492181

## Sheet: Table S5
Table S5 The KEGG enrichment of contraction gene families in Scarus forsteni
Ko	Description	Count	p_adjust
ko05134	Legionellosis	4	0.000430019
ko05140	Leishmaniasis	4	0.00049276
ko05417	Lipid and atherosclerosis	5	0.0023173
ko04613	Neutrophil extracellular trap formation	4	0.00429698
ko04145	Phagosome	4	0.00583763
ko05167	Kaposi sarcoma-associated herpesvirus infection	4	0.00677656
ko05171	Coronavirus disease - COVID-19	4	0.00677656
ko05203	Viral carcinogenesis	4	0.00899328
ko04740	Olfactory transduction	3	0.0096896
ko04912	GnRH signaling pathway	3	0.0120917
ko05131	Shigellosis	4	0.0147073
ko04722	Neurotrophin signaling pathway	3	0.0147073
ko04310	Wnt signaling pathway	3	0.0268606
ko05219	Bladder cancer	2	0.0292152
ko05152	Tuberculosis	3	0.0357844
ko05415	Diabetic cardiomyopathy	3	0.0357844
ko04370	VEGF signaling pathway	2	0.0357844
ko04664	Fc epsilon RI signaling pathway	2	0.0357844
ko03012	Translation factors [BR:ko03012]	2	0.0357844
ko03320	PPAR signaling pathway	2	0.0357844
ko05150	Staphylococcus aureus infection	2	0.0357844
ko03013	Nucleocytoplasmic transport	2	0.0357844
ko05211	Renal cell carcinoma	2	0.0357844
ko05133	Pertussis	2	0.0357844
ko05120	Epithelial cell signaling in Helicobacter pylori infection	2	0.0357844
ko04360	Axon guidance	3	0.0357844
ko05323	Rheumatoid arthritis	2	0.0357844
ko04620	Toll-like receptor signaling pathway	2	0.0357844
ko04657	IL-17 signaling pathway	2	0.0357844
ko05212	Pancreatic cancer	2	0.0387882
ko05205	Proteoglycans in cancer	3	0.0387882
ko00750	Vitamin B6 metabolism	1	0.043895
ko05416	Viral myocarditis	2	0.043895
ko04610	Complement and coagulation cascades	2	0.0453455
ko04650	Natural killer cell mediated cytotoxicity	2	0.0467864
ko05100	Bacterial invasion of epithelial cells	2	0.047454
ko05210	Colorectal cancer	2	0.047454
ko04024	cAMP signaling pathway	3	0.0483401
ko05142	Chagas disease	2	0.0483401
ko04662	B cell receptor signaling pathway	2	0.0483401
ko05215	Prostate cancer	2	0.0483401
ko04666	Fc gamma R-mediated phagocytosis	2	0.0493862
ko04936	Alcoholic liver disease	2	0.0493862
ko05231	Choline metabolism in cancer	2	0.0493862
ko04013	MAPK signaling pathway - fly	2	0.0493862
ko04933	AGE-RAGE signaling pathway in diabetic complications	2	0.0493862
ko03016	Transfer RNA biogenesis [BR:ko03016]	2	0.0493862
ko05322	Systemic lupus erythematosus	2	0.0493862
ko00232	Caffeine metabolism	1	0.0493862
ko04668	TNF signaling pathway	2	0.0493862
ko04520	Adherens junction	2	0.0521128
ko04932	Non-alcoholic fatty liver disease	2	0.0542772
ko04972	Pancreatic secretion	2	0.0542772
ko04071	Sphingolipid signaling pathway	2	0.0544354
ko04926	Relaxin signaling pathway	2	0.0544354
ko04380	Osteoclast differentiation	2	0.0544354
ko04361	Axon regeneration	2	0.0544354
ko04031	GTP-binding proteins [BR:ko04031]	2	0.0602629
ko04670	Leukocyte transendothelial migration	2	0.0614145
ko05418	Fluid shear stress and atherosclerosis	2	0.0614145
ko04928	Parathyroid hormone synthesis, secretion and action	2	0.0640412
ko02044	Secretion system [BR:ko02044]	1	0.0682291
ko05135	Yersinia infection	2	0.074049
ko04062	Chemokine signaling pathway	2	0.074049
ko05170	Human immunodeficiency virus 1 infection	2	0.074049
ko05168	Herpes simplex virus 1 infection	2	0.0864395
ko05169	Epstein-Barr virus infection	2	0.0864395
ko04510	Focal adhesion	2	0.10058
ko05208	Chemical carcinogenesis - reactive oxygen species	2	0.10058
ko05202	Transcriptional misregulation in cancer	2	0.107228
ko04014	Ras signaling pathway	2	0.10879
ko05132	Salmonella infection	2	0.10879
ko00760	Nicotinate and nicotinamide metabolism	1	0.10879
ko05163	Human cytomegalovirus infection	2	0.10879
ko00350	Tyrosine metabolism	1	0.10917
ko04530	Tight junction	2	0.111311
ko00280	Valine, leucine and isoleucine degradation	1	0.111311
ko00380	Tryptophan metabolism	1	0.111311
ko04745	Phototransduction - fly	1	0.111311
ko04810	Regulation of actin cytoskeleton	2	0.112806
ko05130	Pathogenic Escherichia coli infection	2	0.114728
ko05020	Prion disease	2	0.115214
ko04015	Rap1 signaling pathway	2	0.121849
ko00982	Drug metabolism - cytochrome P450	1	0.124669
ko00240	Pyrimidine metabolism	1	0.132962
ko04010	MAPK signaling pathway	2	0.146081
ko00830	Retinol metabolism	1	0.146081
ko04146	Peroxisome	1	0.157587
ko00983	Drug metabolism - other enzymes	1	0.159693
ko05214	Glioma	1	0.164281
ko04720	Long-term potentiation	1	0.173713
ko05031	Amphetamine addiction	1	0.180394
ko04012	ErbB signaling pathway	1	0.191643
ko04114	Oocyte meiosis	1	0.20482
ko04922	Glucagon signaling pathway	1	0.214098
ko04916	Melanogenesis	1	0.214116
ko04971	Gastric acid secretion	1	0.216344
ko04911	Insulin secretion	1	0.217377
ko04066	HIF-1 signaling pathway	1	0.217377
ko04925	Aldosterone synthesis and secretion	1	0.2184
ko04713	Circadian entrainment	1	0.224486
ko04630	JAK-STAT signaling pathway	1	0.224486
ko04750	Inflammatory mediator regulation of TRP channels	1	0.238499
ko04217	Necroptosis	1	0.247067
ko00230	Purine metabolism	1	0.261447
ko04725	Cholinergic synapse	1	0.261447
ko04728	Dopaminergic synapse	1	0.273793
ko04934	Cushing syndrome	1	0.290096
ko04261	Adrenergic signaling in cardiomyocytes	1	0.302227
ko04921	Oxytocin signaling pathway	1	0.311341
ko05012	Parkinson disease	1	0.391039
ko03041	Spliceosome [BR:ko03041]	1	0.407764

## Sheet: Table S6
Table S6 The GO term of contraction gene families in Scarus forsteni
GO ID	Description	Count	p_adjust
GO:2000427	positive regulation of apoptotic cell clearance	4	8.07255e-05
GO:2000425	regulation of apoptotic cell clearance	4	0.000100466
GO:0010310	regulation of hydrogen peroxide metabolic process	3	0.000279342
GO:2000377	regulation of reactive oxygen species metabolic process	5	0.000430072
GO:0050766	positive regulation of phagocytosis	4	0.000430072
GO:0043312	neutrophil degranulation	6	0.000430072
GO:0002283	neutrophil activation involved in immune response	6	0.000430072
GO:0006911	phagocytosis, engulfment	4	0.000458607
GO:0043277	apoptotic cell clearance	4	0.000458607
GO:0010593	negative regulation of lamellipodium assembly	2	0.000458607
GO:0010883	regulation of lipid storage	4	0.000458607
GO:0072593	reactive oxygen species metabolic process	5	0.000458607
GO:0099024	plasma membrane invagination	4	0.000458607
GO:0050764	regulation of phagocytosis	4	0.000458607
GO:0010324	membrane invagination	4	0.000458607
GO:0001970	positive regulation of activation of membrane attack complex	2	0.000458607
GO:1902744	negative regulation of lamellipodium organization	2	0.000458607
GO:0042743	hydrogen peroxide metabolic process	3	0.000458607
GO:0001794	type IIa hypersensitivity	2	0.000458607
GO:0001796	regulation of type IIa hypersensitivity	2	0.000458607
GO:0001798	positive regulation of type IIa hypersensitivity	2	0.000458607
GO:0001905	activation of membrane attack complex	2	0.000458607
GO:0001969	regulation of activation of membrane attack complex	2	0.000458607
GO:0002445	type II hypersensitivity	2	0.000458607
GO:0002892	regulation of type II hypersensitivity	2	0.000458607
GO:0002894	positive regulation of type II hypersensitivity	2	0.000458607
GO:0007441	anterior midgut (ectodermal) morphogenesis	2	0.000458607
GO:0022606	establishment of proximal/distal cell polarity	2	0.000458607
GO:0035320	imaginal disc-derived wing hair site selection	2	0.000458607
GO:0048615	embryonic anterior midgut (ectodermal) morphogenesis	2	0.000458607
GO:0002886	regulation of myeloid leukocyte mediated immunity	3	0.000513871
GO:0051898	negative regulation of protein kinase B signaling	3	0.000513871
GO:0045917	positive regulation of complement activation	2	0.00052383
GO:0051599	response to hydrostatic pressure	2	0.00052383
GO:2000259	positive regulation of protein activation cascade	2	0.00052383
GO:0006957	complement activation, alternative pathway	2	0.000619979
GO:0060339	negative regulation of type I interferon-mediated signaling pathway	2	0.000619979
GO:0060340	positive regulation of type I interferon-mediated signaling pathway	2	0.000619979
GO:0002697	regulation of immune effector process	5	0.000627078
GO:0019915	lipid storage	4	0.000684478
GO:0002524	hypersensitivity	2	0.000684478
GO:0002883	regulation of hypersensitivity	2	0.000684478
GO:0002885	positive regulation of hypersensitivity	2	0.000684478
GO:0097206	nephrocyte filtration	2	0.000798956
GO:1901163	regulation of trophoblast cell migration	2	0.000798956
GO:0010727	negative regulation of hydrogen peroxide metabolic process	2	0.000917437
GO:0061450	trophoblast cell migration	2	0.000917437
GO:0002866	positive regulation of acute inflammatory response to antigenic stimulus	2	0.00106106
GO:2000378	negative regulation of reactive oxygen species metabolic process	3	0.00114749
GO:0006958	complement activation, classical pathway	2	0.00114749
GO:0007516	hemocyte development	2	0.00114749
GO:1905952	regulation of lipid localization	4	0.00114749
GO:0002863	positive regulation of inflammatory response to antigenic stimulus	2	0.00126823
GO:0060054	positive regulation of epithelial cell proliferation involved in wound healing	2	0.00126823
GO:0002864	regulation of acute inflammatory response to antigenic stimulus	2	0.00139686
GO:0007394	dorsal closure, elongation of leading edge cells	2	0.00139686
GO:1904059	regulation of locomotor rhythm	2	0.00155447
GO:0097284	hepatocyte apoptotic process	2	0.00171767
GO:0045807	positive regulation of endocytosis	4	0.00196359
GO:0032727	positive regulation of interferon-alpha production	2	0.00199321
GO:0060338	regulation of type I interferon-mediated signaling pathway	2	0.00199321
GO:0071907	determination of digestive tract left/right asymmetry	2	0.00199321
GO:0048613	embryonic ectodermal digestive tract morphogenesis	2	0.00213298
GO:1903209	positive regulation of oxidative stress-induced cell death	2	0.00213298
GO:0055002	striated muscle cell development	4	0.00220607
GO:0032461	positive regulation of protein oligomerization	2	0.00223997
GO:0032647	regulation of interferon-alpha production	2	0.00223997
GO:0032607	interferon-alpha production	2	0.00234685
GO:0035212	cell competition in a multicellular organism	2	0.00234685
GO:0048611	embryonic ectodermal digestive tract development	2	0.00234685
GO:0010927	cellular component assembly involved in morphogenesis	4	0.002414
GO:1900409	positive regulation of cellular response to oxidative stress	2	0.0024877
GO:0002507	tolerance induction	2	0.00262947
GO:0035313	wound healing, spreading of epidermal cells	2	0.00262947
GO:0010763	positive regulation of fibroblast migration	2	0.00277208
GO:0060706	cell differentiation involved in embryonic placenta development	2	0.00277208
GO:0010866	regulation of triglyceride biosynthetic process	2	0.00284257
GO:0046664	dorsal closure, amnioserosa morphology change	2	0.00284257
GO:0048567	ectodermal digestive tract morphogenesis	2	0.00284257
GO:1903356	positive regulation of distal tip cell migration	2	0.00284257
GO:0009913	epidermal cell differentiation	4	0.00304504
GO:0006909	phagocytosis	4	0.00312792
GO:0051450	myoblast proliferation	2	0.00312792
GO:1902884	positive regulation of response to oxidative stress	2	0.00312792
GO:0051489	regulation of filopodium assembly	3	0.00319722
GO:0002861	regulation of inflammatory response to antigenic stimulus	2	0.00319722
GO:0009415	response to water	2	0.00319722
GO:0010575	positive regulation of vascular endothelial growth factor production	2	0.00319722
GO:0055001	muscle cell development	4	0.00329828
GO:0007390	germ-band shortening	2	0.00333991
GO:0007439	ectodermal digestive tract development	2	0.00344572
GO:0097628	distal tip cell migration	2	0.00344572
GO:1903354	regulation of distal tip cell migration	2	0.00344572
GO:0001819	positive regulation of cytokine production	4	0.00351481
GO:0002118	aggressive behavior	2	0.00351481
GO:0002438	acute inflammatory response to antigenic stimulus	2	0.00351481
GO:0071732	cellular response to nitric oxide	2	0.00351481
GO:0031349	positive regulation of defense response	4	0.00357008
GO:0002675	positive regulation of acute inflammatory response	2	0.00362043
GO:0097242	amyloid-beta clearance	2	0.00362043
GO:0007392	initiation of dorsal closure	2	0.00376245
GO:0007395	dorsal closure, spreading of leading edge cells	2	0.00376245
GO:0030574	collagen catabolic process	2	0.0039429
GO:0010574	regulation of vascular endothelial growth factor production	2	0.00408653
GO:1902170	cellular response to reactive nitrogen species	2	0.00408653
GO:0046847	filopodium assembly	3	0.0041241
GO:0002888	positive regulation of myeloid leukocyte mediated immunity	2	0.0041914
GO:0010573	vascular endothelial growth factor production	2	0.0041914
GO:1901076	positive regulation of engulfment of apoptotic cell	2	0.00437499
GO:0009826	unidimensional cell growth	2	0.00448415
GO:0045745	positive regulation of G protein-coupled receptor signaling pathway	2	0.00448415
GO:0030100	regulation of endocytosis	4	0.00448415
GO:0035099	hemocyte migration	2	0.00466483
GO:0007369	gastrulation	4	0.00468791
GO:0002455	humoral immune response mediated by circulating immunoglobulin	2	0.00468791
GO:0010762	regulation of fibroblast migration	2	0.00468791
GO:0030449	regulation of complement activation	2	0.00468791
GO:0097205	renal filtration	2	0.00468791
GO:0071731	response to nitric oxide	2	0.00483195
GO:2000257	regulation of protein activation cascade	2	0.00483195
GO:0010954	positive regulation of protein processing	2	0.00497628
GO:0050975	sensory perception of touch	2	0.00497628
GO:0008277	regulation of G protein-coupled receptor signaling pathway	3	0.00524003
GO:0050691	regulation of defense response to virus by host	2	0.00545368
GO:0120033	negative regulation of plasma membrane bounded cell projection assembly	2	0.00545368
GO:0007426	tracheal outgrowth, open tracheal system	2	0.00545368
GO:0008258	head involution	2	0.00545368
GO:0016199	axon midline choice point recognition	2	0.00545368
GO:0032026	response to magnesium ion	2	0.00545368
GO:0034334	adherens junction maintenance	2	0.00545368
GO:1903319	positive regulation of protein maturation	2	0.00545368
GO:0009114	hypoxanthine catabolic process	1	0.00545368
GO:0002703	regulation of leukocyte mediated immunity	3	0.00545368
GO:0048814	regulation of dendrite morphogenesis	3	0.00545368
GO:0001737	establishment of imaginal disc-derived wing hair orientation	2	0.00545368
GO:0001961	positive regulation of cytokine-mediated signaling pathway	2	0.00545368
GO:0006956	complement activation	2	0.00545368
GO:0070986	left/right axis specification	2	0.00545368
GO:0048639	positive regulation of developmental growth	4	0.00547923
GO:0016476	regulation of embryonic cell shape	2	0.00547923
GO:0060337	type I interferon signaling pathway	2	0.00547923
GO:0071357	cellular response to type I interferon	2	0.00547923
GO:1901074	regulation of engulfment of apoptotic cell	2	0.00547923
GO:0002714	positive regulation of B cell mediated immunity	2	0.0055446
GO:0002891	positive regulation of immunoglobulin mediated immune response	2	0.0055446
GO:0016198	axon choice point recognition	2	0.0055446
GO:1902669	positive regulation of axon guidance	2	0.0055446
GO:0032459	regulation of protein oligomerization	2	0.00568581
GO:0034340	response to type I interferon	2	0.00568581
GO:0002699	positive regulation of immune effector process	3	0.00581048
GO:0019432	triglyceride biosynthetic process	2	0.00582727
GO:0010761	fibroblast migration	2	0.00589194
GO:0044319	wound healing, spreading of cells	2	0.00589194
GO:0061162	establishment of monopolar cell polarity	2	0.00589194
GO:0090505	epiboly involved in wound healing	2	0.00589194
GO:0002922	positive regulation of humoral immune response	2	0.0059199
GO:0060100	positive regulation of phagocytosis, engulfment	2	0.0059199
GO:0061339	establishment or maintenance of monopolar cell polarity	2	0.0059199
GO:0098586	cellular response to virus	2	0.0059199
GO:1905155	positive regulation of membrane invagination	2	0.0059199
GO:0007618	mating	3	0.00599498
GO:0008078	mesodermal cell migration	2	0.00605999
GO:0071356	cellular response to tumor necrosis factor	3	0.0062003
GO:0033563	dorsal/ventral axon guidance	2	0.0062003
GO:0046460	neutral lipid biosynthetic process	2	0.00634083
GO:0046463	acylglycerol biosynthetic process	2	0.00634083
GO:0060760	positive regulation of response to cytokine stimulus	2	0.00652038
GO:0042052	rhabdomere development	2	0.00670133
GO:0001954	positive regulation of cell-matrix adhesion	2	0.00676359
GO:0001960	negative regulation of cytokine-mediated signaling pathway	2	0.00676359
GO:0002712	regulation of B cell mediated immunity	2	0.00676359
GO:0002889	regulation of immunoglobulin mediated immune response	2	0.00676359
GO:0002437	inflammatory response to antigenic stimulus	2	0.00690486
GO:0010884	positive regulation of lipid storage	2	0.00690486
GO:0007617	mating behavior	3	0.00692829
GO:0007566	embryo implantation	2	0.00700647
GO:0045610	regulation of hemocyte differentiation	2	0.00700647
GO:0060972	left/right pattern formation	2	0.00714769
GO:0090504	epiboly	2	0.00714769
GO:0070268	cornification	2	0.00732954
GO:0051896	regulation of protein kinase B signaling	3	0.00739015
GO:0034612	response to tumor necrosis factor	3	0.00739015
GO:0035011	melanotic encapsulation of foreign target	2	0.00739015
GO:0048557	embryonic digestive tract morphogenesis	2	0.00739015
GO:0010591	regulation of lamellipodium assembly	2	0.00753143
GO:0060761	negative regulation of response to cytokine stimulus	2	0.00753143
GO:0031424	keratinization	2	0.00762486
GO:0032481	positive regulation of type I interferon production	2	0.00762486
GO:0009115	xanthine catabolic process	1	0.00762486
GO:0097184	response to azide	1	0.00762486
GO:2001213	negative regulation of vasculogenesis	1	0.00762486
GO:0045138	nematode male tail tip morphogenesis	2	0.00769286
GO:0060099	regulation of phagocytosis, engulfment	2	0.00769286
GO:0090207	regulation of triglyceride metabolic process	2	0.00783353
GO:1905153	regulation of membrane invagination	2	0.00783353
GO:0010828	positive regulation of glucose transmembrane transport	2	0.00797431
GO:0045217	cell-cell junction maintenance	2	0.00797431
GO:0043652	engulfment of apoptotic cell	2	0.00833913
GO:0045824	negative regulation of innate immune response	2	0.00833913
GO:0035987	endodermal cell differentiation	2	0.00870825
GO:0046843	dorsal appendage formation	2	0.00870825
GO:0043491	protein kinase B signaling	3	0.00900444
GO:0035010	encapsulation of foreign target	2	0.00908151
GO:0035006	melanization defense response	2	0.00922442
GO:1902743	regulation of lamellipodium organization	2	0.00922442
GO:0007419	ventral cord development	2	0.00936735
GO:0072376	protein activation cascade	2	0.00936735
GO:0042386	hemocyte differentiation	2	0.00979249
GO:0014911	positive regulation of smooth muscle cell migration	2	0.0099837
GO:0002433	immune response-regulating cell surface receptor signaling pathway involved in phagocytosis	2	0.0101758
GO:0046110	xanthine metabolic process	1	0.0103199
GO:0002673	regulation of acute inflammatory response	2	0.0103199
GO:0048846	axon extension involved in axon guidance	2	0.0104153
GO:0072527	pyrimidine-containing compound metabolic process	2	0.0104153
GO:1902284	neuron projection extension involved in neuron projection guidance	2	0.0104153
GO:0120032	regulation of plasma membrane bounded cell projection assembly	3	0.0105749
GO:0032228	regulation of synaptic transmission, GABAergic	2	0.0108016
GO:0060491	regulation of cell projection assembly	3	0.0108634
GO:0050773	regulation of dendrite development	3	0.0110089
GO:0022617	extracellular matrix disassembly	2	0.0113871
GO:0051491	positive regulation of filopodium assembly	2	0.0115838
GO:0000132	establishment of mitotic spindle orientation	2	0.0116243
GO:0001706	endoderm formation	2	0.0116243
GO:0048566	embryonic digestive tract development	2	0.0116243
GO:0050688	regulation of defense response to virus	2	0.0116243
GO:0010770	positive regulation of cell morphogenesis involved in differentiation	3	0.0119487
GO:0016203	muscle attachment	2	0.0122692
GO:1903201	regulation of oxidative stress-induced cell death	2	0.0125434
GO:0002030	inhibitory G protein-coupled receptor phosphorylation	1	0.0125434
GO:0046100	hypoxanthine metabolic process	1	0.0125434
GO:0060466	activation of meiosis involved in egg activation	1	0.0125434
GO:1900747	negative regulation of vascular endothelial growth factor signaling pathway	1	0.0125434
GO:0000302	response to reactive oxygen species	3	0.0126054
GO:0097366	response to bronchodilator	2	0.0126488
GO:0010172	embryonic body morphogenesis	2	0.0128475
GO:0007306	eggshell chorion assembly	2	0.0132469
GO:0035162	embryonic hemopoiesis	2	0.0132469
GO:0090303	positive regulation of wound healing	2	0.0134475
GO:0007413	axonal fasciculation	2	0.0134796
GO:0016064	immunoglobulin mediated immune response	2	0.0134796
GO:0019724	B cell mediated immunity	2	0.0134796
GO:0106030	neuron projection fasciculation	2	0.0134796
GO:0035317	imaginal disc-derived wing hair organization	2	0.0136798
GO:0007304	chorion-containing eggshell formation	2	0.0138805
GO:0006582	melanin metabolic process	2	0.0139678
GO:0032570	response to progesterone	2	0.0139678
GO:0035316	non-sensory hair organization	2	0.0139678
GO:0002708	positive regulation of lymphocyte mediated immunity	2	0.0141686
GO:0002824	positive regulation of adaptive immune response based on somatic recombination of immune receptors built from immunoglobulin superfamily domains	2	0.0142861
GO:0034331	cell junction maintenance	2	0.0142861
GO:0006145	purine nucleobase catabolic process	1	0.0142861
GO:0034418	urate biosynthetic process	1	0.0142861
GO:1902548	negative regulation of cellular response to vascular endothelial growth factor stimulus	1	0.0142861
GO:1901342	regulation of vasculature development	3	0.0142861
GO:0051932	synaptic transmission, GABAergic	2	0.0142861
GO:0001892	embryonic placenta development	2	0.0144835
GO:0051963	regulation of synapse assembly	3	0.0144835
GO:0002011	morphogenesis of an epithelial sheet	2	0.0145726
GO:0006414	translational elongation	2	0.0145726
GO:0014910	regulation of smooth muscle cell migration	2	0.0147156
GO:1900407	regulation of cellular response to oxidative stress	2	0.0147156
GO:0030032	lamellipodium assembly	2	0.0148586
GO:0071230	cellular response to amino acid stimulus	2	0.0148586
GO:0033209	tumor necrosis factor-mediated signaling pathway	2	0.0150014
GO:0051294	establishment of spindle orientation	2	0.0150014
GO:0050729	positive regulation of inflammatory response	2	0.0152011
GO:0090598	male anatomical structure morphogenesis	2	0.0156603
GO:0002920	regulation of humoral immune response	2	0.0157446
GO:0030703	eggshell formation	2	0.0157446
GO:1904019	epithelial cell apoptotic process	2	0.0157446
GO:0071593	lymphocyte aggregation	1	0.0160295
GO:0090427	activation of meiosis	1	0.0160295
GO:0014909	smooth muscle cell migration	2	0.0160295
GO:0032963	collagen metabolic process	2	0.0160295
GO:0002821	positive regulation of adaptive immune response	2	0.0161718
GO:0010827	regulation of glucose transmembrane transport	2	0.0161718
GO:0050678	regulation of epithelial cell proliferation	3	0.0162355
GO:0051403	stress-activated MAPK cascade	3	0.0162555
GO:0036473	cell death in response to oxidative stress	2	0.0162555
GO:0007613	memory	3	0.0164016
GO:1902882	regulation of response to oxidative stress	2	0.0171817
GO:0040001	establishment of mitotic spindle localization	2	0.0173236
GO:0045773	positive regulation of axon extension	2	0.0173236
GO:0045475	locomotor rhythm	2	0.0175268
GO:0050900	leukocyte migration	3	0.0178486
GO:0002832	negative regulation of response to biotic stimulus	2	0.0178721
GO:0008347	glial cell migration	2	0.0178721
GO:0097581	lamellipodium organization	2	0.0180761
GO:0042051	compound eye photoreceptor development	2	0.0185493
GO:0014812	muscle cell migration	2	0.0186265
GO:0045214	sarcomere organization	2	0.0186265
GO:1905954	positive regulation of lipid localization	2	0.0186265
GO:0001952	regulation of cell-matrix adhesion	2	0.019102
GO:0043627	response to estrogen	2	0.0192428
GO:0070613	regulation of protein processing	2	0.0192428
GO:0002705	positive regulation of leukocyte mediated immunity	2	0.0193859
GO:0031098	stress-activated protein kinase signaling cascade	3	0.0193859
GO:0060753	regulation of mast cell chemotaxis	1	0.0193944
GO:1904714	regulation of chaperone-mediated autophagy	1	0.0193944
GO:0019098	reproductive behavior	3	0.0193944
GO:0007492	endoderm development	2	0.0193944
GO:1903317	regulation of protein maturation	2	0.020143
GO:0002822	regulation of adaptive immune response based on somatic recombination of immune receptors built from immunoglobulin superfamily domains	2	0.0206251
GO:0045862	positive regulation of proteolysis	3	0.0207991
GO:0002526	acute inflammatory response	2	0.0212502
GO:0031103	axon regeneration	2	0.0212502
GO:0002706	regulation of lymphocyte mediated immunity	2	0.02161
GO:1902667	regulation of axon guidance	2	0.02161
GO:2000241	regulation of reproductive process	3	0.02161
GO:0006641	triglyceride metabolic process	2	0.022298
GO:0030216	keratinocyte differentiation	2	0.022298
GO:0032479	regulation of type I interferon production	2	0.0225084
GO:0032606	type I interferon production	2	0.0226467
GO:1904659	glucose transmembrane transport	2	0.0226467
GO:1901888	regulation of cell junction assembly	3	0.0227567
GO:0051293	establishment of spindle localization	2	0.0227848
GO:0032430	positive regulation of phospholipase A2 activity	1	0.0228161
GO:0045602	negative regulation of endothelial cell differentiation	1	0.0228161
GO:0010811	positive regulation of cell-substrate adhesion	2	0.022851
GO:0050673	epithelial cell proliferation	3	0.0231925
GO:0001959	regulation of cytokine-mediated signaling pathway	2	0.0232706
GO:0008645	hexose transmembrane transport	2	0.0233358
GO:0031102	neuron projection regeneration	2	0.0233358
GO:0043954	cellular component maintenance	2	0.0233358
GO:0015749	monosaccharide transmembrane transport	2	0.0241127
GO:0002819	regulation of adaptive immune response	2	0.0243216
GO:0046113	nucleobase catabolic process	1	0.0243216
GO:0070486	leukocyte aggregation	1	0.0243216
GO:0030866	cortical actin cytoskeleton organization	2	0.024386
GO:0051653	spindle localization	2	0.0248077
GO:1903036	positive regulation of response to wounding	2	0.0248077
GO:0007520	myoblast fusion	2	0.025595
GO:0031532	actin cytoskeleton reorganization	2	0.0258076
GO:0006226	dUMP biosynthetic process	1	0.0259665
GO:2001212	regulation of vasculogenesis	1	0.0259665
GO:0006638	neutral lipid metabolic process	2	0.0262123
GO:0006639	acylglycerol metabolic process	2	0.0262123
GO:0030239	myofibril assembly	2	0.0262123
GO:0050777	negative regulation of immune response	2	0.0262123
GO:0060759	regulation of response to cytokine stimulus	2	0.0264244
GO:0120034	positive regulation of plasma membrane bounded cell projection assembly	2	0.0266367
GO:0002551	mast cell chemotaxis	1	0.0271454
GO:0006231	dTMP biosynthetic process	1	0.0271454
GO:0010044	response to aluminum ion	1	0.0271454
GO:0032429	regulation of phospholipase A2 activity	1	0.0271454
GO:0034465	response to carbon monoxide	1	0.0271454
GO:0046073	dTMP metabolic process	1	0.0271454
GO:0034219	carbohydrate transmembrane transport	2	0.0272506
GO:0001890	placenta development	2	0.0277539
GO:0008643	carbohydrate transport	2	0.0279665
GO:0009177	pyrimidine deoxyribonucleoside monophosphate biosynthetic process	1	0.0286567
GO:0046078	dUMP metabolic process	1	0.0286567
GO:0046415	urate metabolic process	1	0.0286567
GO:0000768	syncytium formation by plasma membrane fusion	2	0.0286567
GO:0048678	response to axon injury	2	0.0286567
GO:0140253	cell-cell fusion	2	0.0286567
GO:0006949	syncytium formation	2	0.0291635
GO:0019748	secondary metabolic process	2	0.0293767
GO:0007435	salivary gland morphogenesis	2	0.0298866
GO:0035315	hair cell differentiation	2	0.0299141
GO:0061041	regulation of wound healing	2	0.0299141
GO:0009176	pyrimidine deoxyribonucleoside monophosphate metabolic process	1	0.0299141
GO:0097531	mast cell migration	1	0.0299141
GO:0050921	positive regulation of chemotaxis	2	0.0300648
GO:0045766	positive regulation of angiogenesis	2	0.0302779
GO:0030865	cortical cytoskeleton organization	2	0.0307044
GO:0042462	eye photoreceptor cell development	2	0.0307044
GO:0007391	dorsal closure	2	0.0310472
GO:0051607	defense response to virus	2	0.0310472
GO:0140546	defense response to symbiont	2	0.0310472
GO:1900746	regulation of vascular endothelial growth factor signaling pathway	1	0.0312062
GO:0007266	Rho protein signal transduction	2	0.0314739
GO:0003014	renal system process	2	0.0319865
GO:0008045	motor neuron axon guidance	2	0.0322005
GO:0050772	positive regulation of axonogenesis	2	0.0324421
GO:0006568	tryptophan metabolic process	1	0.0324421
GO:0071624	positive regulation of granulocyte chemotaxis	1	0.0324421
GO:0090023	positive regulation of neutrophil chemotaxis	1	0.0324421
GO:1902547	regulation of cellular response to vascular endothelial growth factor stimulus	1	0.0324421
GO:0043200	response to amino acid	2	0.0328832
GO:0009157	deoxyribonucleoside monophosphate biosynthetic process	1	0.0339764
GO:0009221	pyrimidine deoxyribonucleotide biosynthetic process	1	0.0339764
GO:0061684	chaperone-mediated autophagy	1	0.0339764
GO:0018958	phenol-containing compound metabolic process	2	0.0340409
GO:0010171	body morphogenesis	2	0.0342553
GO:0034614	cellular response to reactive oxygen species	2	0.0343806
GO:0048512	circadian behavior	2	0.0343806
GO:0002449	lymphocyte mediated immunity	2	0.0345948
GO:0002460	adaptive immune response based on somatic recombination of immune receptors built from immunoglobulin superfamily domains	2	0.0351133
GO:0060263	regulation of respiratory burst	1	0.0352044
GO:1904018	positive regulation of vasculature development	2	0.0352375
GO:0042440	pigment metabolic process	2	0.0363714
GO:0007298	border follicle cell migration	2	0.0368023
GO:0007622	rhythmic behavior	2	0.0368023
GO:0051017	actin filament bundle assembly	2	0.037528
GO:0070374	positive regulation of ERK1 and ERK2 cascade	2	0.037528
GO:0007368	determination of left/right symmetry	2	0.037528
GO:0006144	purine nucleobase metabolic process	1	0.037528
GO:0006586	indolalkylamine metabolic process	1	0.037528
GO:0009162	deoxyribonucleoside monophosphate metabolic process	1	0.037528
GO:0009265	2'-deoxyribonucleotide biosynthetic process	1	0.037528
GO:0045836	positive regulation of meiotic nuclear division	1	0.037528
GO:0046385	deoxyribose phosphate biosynthetic process	1	0.037528
GO:0051823	regulation of synapse structural plasticity	1	0.037528
GO:0050679	positive regulation of epithelial cell proliferation	2	0.0376252
GO:0006606	protein import into nucleus	2	0.0378393
GO:0048546	digestive tract morphogenesis	2	0.0380534
GO:0001704	formation of primary germ layer	2	0.0383481
GO:0007160	cell-matrix adhesion	2	0.0383481
GO:0046890	regulation of lipid biosynthetic process	2	0.0383481
GO:0009130	pyrimidine nucleoside monophosphate biosynthetic process	1	0.0383481
GO:0050911	detection of chemical stimulus involved in sensory perception of smell	1	0.0383481
GO:0090022	regulation of neutrophil chemotaxis	1	0.0383481
GO:0090129	positive regulation of synapse maturation	1	0.0383481
GO:0007422	peripheral nervous system development	2	0.038535
GO:0061572	actin filament bundle organization	2	0.038748
GO:0007297	ovarian follicle cell migration	2	0.0394813
GO:0031348	negative regulation of defense response	2	0.0394813
GO:0009129	pyrimidine nucleoside monophosphate metabolic process	1	0.039595
GO:0030516	regulation of axon extension	2	0.039908
GO:0042752	regulation of circadian rhythm	2	0.0401213
GO:0006525	arginine metabolic process	1	0.0410044
GO:0042461	photoreceptor cell development	2	0.0411682
GO:0034332	adherens junction organization	2	0.0413821
GO:0001751	compound eye photoreceptor cell differentiation	2	0.0414011
GO:0009855	determination of bilateral symmetry	2	0.0414011
GO:0010810	regulation of cell-substrate adhesion	2	0.0414011
GO:0008038	neuron recognition	2	0.0414208
GO:0009799	specification of symmetry	2	0.0414208
GO:0051170	import into nucleus	2	0.0414208
GO:0007431	salivary gland development	2	0.0416335
GO:0090128	regulation of synapse maturation	1	0.0417054
GO:0007565	female pregnancy	2	0.0417495
GO:0001736	establishment of planar polarity	2	0.042582
GO:0007164	establishment of tissue polarity	2	0.0427949
GO:0009263	deoxyribonucleotide biosynthetic process	1	0.0429563
GO:0008360	regulation of cell shape	2	0.0432205
GO:0002250	adaptive immune response	2	0.0437457
GO:0007343	egg activation	1	0.0441831
GO:0009219	pyrimidine deoxyribonucleotide metabolic process	1	0.0441831
GO:0061387	regulation of extent of cell growth	2	0.0443846
GO:0032355	response to estradiol	2	0.0445974
GO:0014902	myotube differentiation	2	0.0448103
GO:0006206	pyrimidine nucleobase metabolic process	1	0.0451828
GO:1900745	positive regulation of p38MAPK cascade	1	0.0451828
GO:1902624	positive regulation of neutrophil migration	1	0.0451828
GO:0097191	extrinsic apoptotic signaling pathway	2	0.0456612
GO:0048072	compound eye pigmentation	1	0.0465666
GO:0060278	regulation of ovulation	1	0.0480434
GO:1902850	microtubule cytoskeleton organization involved in mitosis	2	0.0494969
GO:0035272	exocrine system development	2	0.0497111
GO:0017038	protein import	2	0.0499252
GO:0034774	secretory granule lumen	6	1.33725e-05
GO:0060205	cytoplasmic vesicle lumen	6	1.33725e-05
GO:0031983	vesicle lumen	6	1.33725e-05
GO:1904724	tertiary granule lumen	3	0.000413125
GO:0035580	specific granule lumen	3	0.000413125
GO:0016010	dystrophin-associated glycoprotein complex	2	0.00172675
GO:0045095	keratin filament	2	0.00172675
GO:0090665	glycoprotein complex	2	0.00172675
GO:0042581	specific granule	3	0.00349671
GO:0070820	tertiary granule	3	0.00433827
GO:0001726	ruffle	3	0.00511856
GO:0043034	costamere	2	0.00511856
GO:0002197	xanthine dehydrogenase complex	1	0.00558507
GO:0016028	rhabdomere	2	0.005662
GO:0005882	intermediate filament	2	0.0127508
GO:0016327	apicolateral plasma membrane	2	0.0144836
GO:0098562	cytoplasmic side of membrane	3	0.0150583
GO:0035578	azurophil granule lumen	2	0.0153267
GO:0031012	extracellular matrix	3	0.0167716
GO:0030312	external encapsulating structure	3	0.0168499
GO:0098574	cytoplasmic side of lysosomal membrane	1	0.0206971
GO:0045111	intermediate filament cytoskeleton	2	0.0211186
GO:0005853	eukaryotic translation elongation factor 1 complex	1	0.0211186
GO:0005954	calcium- and calmodulin-dependent protein kinase complex	1	0.0211186
GO:0030666	endocytic vesicle membrane	2	0.0259611
GO:0005766	primary lysosome	2	0.0259611
GO:0042582	azurophil granule	2	0.0259611
GO:0005775	vacuolar lumen	2	0.0335011
GO:0030018	Z disc	2	0.0373841
GO:0042383	sarcolemma	2	0.0386894
GO:0031674	I band	2	0.0425998
GO:0004252	serine-type endopeptidase activity	4	0.000172637
GO:0008236	serine-type peptidase activity	4	0.000172637
GO:0017171	serine hydrolase activity	4	0.000172637
GO:0031715	C5L2 anaphylatoxin chemotactic receptor binding	2	0.000221505
GO:0031714	C5a anaphylatoxin chemotactic receptor binding	2	0.000247942
GO:0003746	translation elongation factor activity	2	0.00144559
GO:0003924	GTPase activity	4	0.00144559
GO:0004175	endopeptidase activity	4	0.00144559
GO:0004855	xanthine oxidase activity	1	0.00571557
GO:0016727	oxidoreductase activity, acting on CH or CH2 groups, oxygen as acceptor	1	0.00571557
GO:0070674	hypoxanthine dehydrogenase activity	1	0.00571557
GO:0008233	peptidase activity	4	0.00633857
GO:0032794	GTPase activating protein binding	2	0.0071943
GO:0004854	xanthine dehydrogenase activity	1	0.0071943
GO:0016726	oxidoreductase activity, acting on CH or CH2 groups, NAD or NADP as acceptor	1	0.0071943
GO:0005525	GTP binding	3	0.0071943
GO:0032550	purine ribonucleoside binding	3	0.0071943
GO:0032549	ribonucleoside binding	3	0.0071943
GO:0001883	purine nucleoside binding	3	0.0071943
GO:0001882	nucleoside binding	3	0.0071943
GO:0032561	guanyl ribonucleotide binding	3	0.0071943
GO:0004222	metalloendopeptidase activity	2	0.0071943
GO:0019001	guanyl nucleotide binding	3	0.0071943
GO:0016662	oxidoreductase activity, acting on other nitrogenous compounds as donors, cytochrome as acceptor	1	0.0071943
GO:0030151	molybdenum ion binding	1	0.0071943
GO:0050421	nitrite reductase (NO-forming) activity	1	0.0071943
GO:0005518	collagen binding	2	0.0071943
GO:0008135	translation factor activity, RNA binding	2	0.0071943
GO:0004984	olfactory receptor activity	1	0.00865965
GO:0043546	molybdopterin cofactor binding	1	0.0104588
GO:0098809	nitrite reductase activity	1	0.01214
GO:0090079	translation regulator activity, nucleic acid binding	2	0.0125377
GO:0097110	scaffold protein binding	2	0.0129484
GO:0008237	metallopeptidase activity	2	0.0180908
GO:0045182	translation regulator activity	2	0.0184778
GO:0004132	dCMP deaminase activity	1	0.0186037
GO:0016661	oxidoreductase activity, acting on other nitrogenous compounds as donors	1	0.0186037
GO:0051537	2 iron, 2 sulfur cluster binding	1	0.0197515
GO:0005516	calmodulin binding	2	0.0256804
GO:0071949	FAD binding	1	0.0280666
GO:0009931	calcium-dependent protein serine/threonine kinase activity	1	0.0296722
GO:0016725	oxidoreductase activity, acting on CH or CH2 groups	1	0.0296722
GO:0010857	calcium-dependent protein kinase activity	1	0.030417
GO:0051536	iron-sulfur cluster binding	1	0.0318033
GO:0051540	metal cluster binding	1	0.0318033
GO:0043274	phospholipase binding	1	0.0324494
GO:0001664	G protein-coupled receptor binding	2	0.0441273
GO:0004683	calmodulin-dependent protein kinase activity	1	0.046384
GO:0019239	deaminase activity	1	0.0466776
GO:0016814	hydrolase activity, acting on carbon-nitrogen (but not peptide) bonds, in cyclic amidines	1	0.0496023
GO:0016903	oxidoreductase activity, acting on the aldehyde or oxo group of donors	1	0.0496023

## Sheet: Table S7
Table S7 The KEGG enrichment of positive selection genes in Scarus forsteni
Ko	Description	Count	p_adjust
ko05225	Hepatocellular carcinoma	8	0.780665
ko05205	Proteoglycans in cancer	10	0.780665
ko03021	Transcription machinery [BR:ko03021]	9	0.780665
ko03012	Translation factors [BR:ko03012]	4	0.896008
ko04144	Endocytosis	9	0.896008
ko03041	Spliceosome [BR:ko03041]	9	0.896008
ko04530	Tight junction	8	0.896008
ko04140	Autophagy - animal	5	0.896008
ko03310	Nuclear receptors [BR:ko03310]	3	0.896008
ko04211	Longevity regulating pathway	4	0.896008
ko03040	Spliceosome	4	0.896008
ko04934	Cushing syndrome	6	0.896008
ko04550	Signaling pathways regulating pluripotency of stem cells	6	0.896008
ko04138	Autophagy - yeast	3	0.896008
ko05206	MicroRNAs in cancer	7	0.896008
ko04926	Relaxin signaling pathway	5	0.896008
ko04350	TGF-beta signaling pathway	4	0.896008
ko05217	Basal cell carcinoma	3	0.896008
ko04915	Estrogen signaling pathway	5	0.896008
ko05412	Arrhythmogenic right ventricular cardiomyopathy	4	0.957383
ko04916	Melanogenesis	4	0.957383
ko04512	ECM-receptor interaction	3	0.957383
ko05017	Spinocerebellar ataxia	5	0.957383
ko04120	Ubiquitin mediated proteolysis	4	0.957383
ko04925	Aldosterone synthesis and secretion	4	0.957383
ko04310	Wnt signaling pathway	5	0.957383
ko03050	Proteasome	2	0.957383
ko05030	Cocaine addiction	3	0.957383
ko05020	Prion disease	7	0.957383
ko04340	Hedgehog signaling pathway	2	0.957383
ko04390	Hippo signaling pathway	5	0.957383
ko00514	Other types of O-glycan biosynthesis	2	0.957383
ko05414	Dilated cardiomyopathy	4	0.957383
ko05031	Amphetamine addiction	3	0.957383
ko05202	Transcriptional misregulation in cancer	6	0.957383
ko04360	Axon guidance	6	0.957383
ko05216	Thyroid cancer	2	0.957383
ko05226	Gastric cancer	5	0.957383
ko05219	Bladder cancer	2	0.957383
ko04361	Axon regeneration	4	0.957383
ko00536	Glycosaminoglycan binding proteins [BR:ko00536]	5	0.957383
ko04150	mTOR signaling pathway	4	0.957383
ko04371	Apelin signaling pathway	4	0.957383
ko03266	Virion - Herpesvirus	1	0.957383
ko00535	Proteoglycans [BR:ko00535]	2	0.957383
ko03051	Proteasome [BR:ko03051]	2	0.957383
ko05224	Breast cancer	4	0.957383
ko04141	Protein processing in endoplasmic reticulum	4	0.957383
ko00240	Pyrimidine metabolism	2	0.957383
ko00310	Lysine degradation	2	0.957383
ko04714	Thermogenesis	5	0.957383
ko04728	Dopaminergic synapse	4	0.957383
ko04961	Endocrine and other factor-regulated calcium reabsorption	2	0.957383
ko04015	Rap1 signaling pathway	6	0.957383
ko00511	Other glycan degradation	1	0.957383
ko04666	Fc gamma R-mediated phagocytosis	3	0.957383
ko04919	Thyroid hormone signaling pathway	4	0.957383
ko05410	Hypertrophic cardiomyopathy	3	0.957383
ko04933	AGE-RAGE signaling pathway in diabetic complications	3	0.957383
ko04920	Adipocytokine signaling pathway	2	0.957383
ko04611	Platelet activation	4	0.957383
ko04918	Thyroid hormone synthesis	2	0.957383
ko00562	Inositol phosphate metabolism	2	0.957383
ko00515	Mannose type O-glycan biosynthesis	1	0.957383
ko05221	Acute myeloid leukemia	2	0.957383
ko01040	Biosynthesis of unsaturated fatty acids	1	0.957383
ko03022	Basal transcription factors	1	0.957383
ko04659	Th17 cell differentiation	3	0.957383
ko04130	SNARE interactions in vesicular transport	1	0.957383
ko04261	Adrenergic signaling in cardiomyocytes	4	0.957383
ko04750	Inflammatory mediator regulation of TRP channels	3	0.957383
ko00062	Fatty acid elongation	1	0.957383
ko00533	Glycosaminoglycan biosynthesis - keratan sulfate	1	0.957383
ko04720	Long-term potentiation	2	0.957383
ko04921	Oxytocin signaling pathway	4	0.957383
ko04927	Cortisol synthesis and secretion	2	0.957383
ko05223	Non-small cell lung cancer	2	0.957383
ko04010	MAPK signaling pathway	6	0.957383
ko05220	Chronic myeloid leukemia	2	0.957383
ko04341	Hedgehog signaling pathway - fly	1	0.957383
ko04658	Th1 and Th2 cell differentiation	2	0.957383
ko04070	Phosphatidylinositol signaling system	2	0.957383
ko00604	Glycosphingolipid biosynthesis - ganglio series	1	0.957383
ko04270	Vascular smooth muscle contraction	3	0.957383
ko00512	Mucin type O-glycan biosynthesis	1	0.957383
ko04624	Toll and Imd signaling pathway	1	0.957383
ko05034	Alcoholism	3	0.957383
ko04510	Focal adhesion	4	0.957383
ko04110	Cell cycle	2	0.957383
ko04260	Cardiac muscle contraction	2	0.957383
ko04928	Parathyroid hormone synthesis, secretion and action	3	0.957383
ko04740	Olfactory transduction	2	0.957383
ko05222	Small cell lung cancer	2	0.957383
ko05203	Viral carcinogenesis	4	0.957383
ko04990	Domain-containing proteins not elsewhere classified [BR:ko04990]	3	0.957383
ko04320	Dorso-ventral axis formation	1	0.957383
ko05100	Bacterial invasion of epithelial cells	2	0.957383
ko03400	DNA repair and recombination proteins [BR:ko03400]	4	0.957383
ko05210	Colorectal cancer	2	0.957383
ko01003	Glycosyltransferases [BR:ko01003]	4	0.957383
ko01522	Endocrine resistance	2	0.957383
ko03250	Viral life cycle - HIV-1	1	0.957383
ko05166	Human T-cell leukemia virus 1 infection	4	0.957383
ko04922	Glucagon signaling pathway	2	0.957383
ko03009	Ribosome biogenesis [BR:ko03009]	3	0.957383
ko05146	Amoebiasis	2	0.957383
ko00601	Glycosphingolipid biosynthesis - lacto and neolacto series	1	0.957383
ko04971	Gastric acid secretion	2	0.957383
ko05207	Chemical carcinogenesis - receptor activation	4	0.957383
ko04912	GnRH signaling pathway	2	0.957383
ko04911	Insulin secretion	2	0.957383
ko05135	Yersinia infection	3	0.957383
ko00199	Cytochrome P450 [BR:ko00199]	1	0.957383
ko00513	Various types of N-glycan biosynthesis	1	0.957383
ko03020	RNA polymerase	1	0.957383
ko04062	Chemokine signaling pathway	3	0.957383
ko04962	Vasopressin-regulated water reabsorption	1	0.957383
ko00270	Cysteine and methionine metabolism	1	0.957383
ko04113	Meiosis - yeast	1	0.957383
ko05144	Malaria	1	0.957383
ko03110	Chaperones and folding catalysts [BR:ko03110]	3	0.957383
ko04013	MAPK signaling pathway - fly	2	0.957383
ko04713	Circadian entrainment	2	0.957383
ko04810	Regulation of actin cytoskeleton	4	0.957383
ko05033	Nicotine addiction	1	0.957383
ko05012	Parkinson disease	4	0.957383
ko04722	Neurotrophin signaling pathway	2	0.957383
ko03008	Ribosome biogenesis in eukaryotes	1	0.957383
ko05110	Vibrio cholerae infection	1	0.957383
ko04935	Growth hormone synthesis, secretion and action	2	0.957383
ko04142	Lysosome	2	0.957383
ko04520	Adherens junction	2	0.957383
ko05415	Diabetic cardiomyopathy	3	0.957383
ko04330	Notch signaling pathway	1	0.957383
ko05321	Inflammatory bowel disease	1	0.957383
ko04115	p53 signaling pathway	1	0.957383
ko00830	Retinol metabolism	1	0.957383
ko05032	Morphine addiction	2	0.957383
ko05213	Endometrial cancer	1	0.957383
ko04217	Necroptosis	2	0.957383
ko04930	Type II diabetes mellitus	1	0.957383
ko05131	Shigellosis	4	0.957383
ko04724	Glutamatergic synapse	2	0.957383
ko03015	mRNA surveillance pathway	1	0.957383
ko04213	Longevity regulating pathway - multiple species	1	0.957383
ko04612	Antigen processing and presentation	1	0.957383
ko04068	FoxO signaling pathway	2	0.957383
ko04929	GnRH secretion	1	0.957383
ko05150	Staphylococcus aureus infection	1	0.957383
ko03013	Nucleocytoplasmic transport	1	0.957383
ko04913	Ovarian steroidogenesis	1	0.957383
ko04515	Cell adhesion molecules [BR:ko04515]	2	0.957383
ko00600	Sphingolipid metabolism	1	0.957383
ko05208	Chemical carcinogenesis - reactive oxygen species	3	0.957383
ko05140	Leishmaniasis	1	0.957383
ko05133	Pertussis	1	0.957383
ko04214	Apoptosis - fly	1	0.957383
ko04670	Leukocyte transendothelial migration	2	0.957383
ko01004	Lipid biosynthesis proteins [BR:ko01004]	1	0.957383
ko04014	Ras signaling pathway	3	0.957383
ko04914	Progesterone-mediated oocyte maturation	1	0.957383
ko05132	Salmonella infection	3	0.957383
ko04923	Regulation of lipolysis in adipocytes	1	0.957383
ko05163	Human cytomegalovirus infection	3	0.957383
ko03032	DNA replication proteins [BR:ko03032]	1	0.957383
ko05212	Pancreatic cancer	1	0.957383
ko04212	Longevity regulating pathway - worm	1	0.957383
ko05230	Central carbon metabolism in cancer	1	0.957383
ko04721	Synaptic vesicle cycle	1	0.957383
ko04145	Phagosome	2	0.957383
ko04012	ErbB signaling pathway	1	0.957383
ko04064	NF-kappa B signaling pathway	1	0.957383
ko05235	PD-L1 expression and PD-1 checkpoint pathway in cancer	1	0.957383
ko05416	Viral myocarditis	1	0.957383
ko05170	Human immunodeficiency virus 1 infection	2	0.957383
ko05130	Pathogenic Escherichia coli infection	3	0.957383
ko04391	Hippo signaling pathway - fly	1	0.957383
ko00537	Glycosylphosphatidylinositol (GPI)-anchored proteins [BR:ko00537]	1	0.957383
ko00564	Glycerophospholipid metabolism	1	0.957383
ko04114	Oocyte meiosis	1	0.957383
ko04970	Salivary secretion	1	0.957383
ko04727	GABAergic synapse	1	0.957383
ko04640	Hematopoietic cell lineage	1	0.957383
ko05142	Chagas disease	1	0.957383
ko04660	T cell receptor signaling pathway	1	0.957383
ko05169	Epstein-Barr virus infection	2	0.957383
ko04742	Taste transduction	1	0.957383
ko05215	Prostate cancer	1	0.957383
ko05145	Toxoplasmosis	1	0.957383
ko04540	Gap junction	1	0.957383
ko04924	Renin secretion	1	0.957383
ko04022	cGMP-PKG signaling pathway	2	0.957383
ko04936	Alcoholic liver disease	1	0.957383
ko04152	AMPK signaling pathway	1	0.957383
ko04625	C-type lectin receptor signaling pathway	1	0.957383
ko04974	Protein digestion and absorption	1	0.957383
ko03016	Transfer RNA biogenesis [BR:ko03016]	1	0.957383
ko05322	Systemic lupus erythematosus	1	0.957383
ko04668	TNF signaling pathway	1	0.957383
ko04976	Bile secretion	1	0.957383
ko05162	Measles	1	0.957383
ko04052	Cytokines and growth factors [BR:ko04052]	1	0.957383
ko04931	Insulin resistance	1	0.957383
ko04071	Sphingolipid signaling pathway	1	0.957383
ko04380	Osteoclast differentiation	1	0.957383
ko04621	NOD-like receptor signaling pathway	1	0.957383
ko04726	Serotonergic synapse	1	0.957383
ko00230	Purine metabolism	1	0.957383
ko04725	Cholinergic synapse	1	0.957383
ko05161	Hepatitis B	1	0.957383
ko04613	Neutrophil extracellular trap formation	1	0.957383
ko04910	Insulin signaling pathway	1	0.957383
ko05164	Influenza A	1	0.957383
ko05418	Fluid shear stress and atherosclerosis	1	0.957383
ko04723	Retrograde endocannabinoid signaling	1	0.959564
ko04024	cAMP signaling pathway	2	0.973084
ko04218	Cellular senescence	1	0.973084
ko05152	Tuberculosis	1	0.973084
ko05167	Kaposi sarcoma-associated herpesvirus infection	1	0.973084
ko05168	Herpes simplex virus 1 infection	1	0.973084
ko04514	Cell adhesion molecules	1	0.990237
ko03037	Cilium and associated proteins [BR:ko03037]	1	0.991696
ko03029	Mitochondrial biogenesis [BR:ko03029]	1	0.991696

## Sheet: Table S8
Table S8 The GO term of positive selection genes in Scarus forsteni
GO ID	Description	Count	p_adjust
GO:0002568	somatic diversification of T cell receptor genes	3	0.0659469
GO:0002681	somatic recombination of T cell receptor gene segments	3	0.0659469
GO:0033153	T cell receptor V(D)J recombination	3	0.0659469
GO:0048580	regulation of post-embryonic development	11	0.0659469
GO:0048599	oocyte development	14	0.0696202
GO:0071678	olfactory bulb axon guidance	2	0.0696202
GO:0097534	lymphoid lineage cell migration	2	0.0696202
GO:0097535	lymphoid lineage cell migration into thymus	2	0.0696202
GO:0070603	SWI/SNF superfamily-type complex	7	0.0216424
GO:1904949	ATPase complex	8	0.0216424
GO:0035060	brahma complex	4	0.024129
GO:0030173	integral component of Golgi membrane	5	0.0398017
GO:0071564	npBAF complex	3	0.0568224
GO:0031228	intrinsic component of Golgi membrane	5	0.0730013
GO:0005700	polytene chromosome	9	0.0730013
GO:0071565	nBAF complex	3	0.0730013
GO:0016586	RSC-type complex	3	0.0875042
GO:0016514	SWI/SNF complex	3	0.0903868
